# Supplementary material for: catena-Poly[zinc(II)-bis­[μ2-3-(3-pyrid­yl)­benzoato]-κ2 O:N;κ2 N:O]
Source: Acta Crystallogr Sect E Struct Rep Online. 2011 Jun 11;67(Pt 7):m894. doi: 10.1107/S1600536811021404 (PMC3151745; doi:10.1107/S1600536811021404)
Supplement: Supplementary file 1 [file e-67-0m894-sup1.cif]

##############################################################################
#                                                                            #
# This CIF contains the data in a paper accepted for publication in          #
# Acta Crystallographica Section E. It conforms to the requirements of       #
# Notes for Authors for Acta Crystallographica Section E, and has been       #
# peer reviewed under the auspices of the IUCr Commission on Journals.       #
#                                                                            #
# Full details of the Crystallographic Information File format               #
# are given in the paper "The Crystallographic Information File (CIF):       #
# a New Standard Archive File for Crystallography" by S. R. Hall, F. H.      #
# Allen and I. D. Brown [Acta Cryst. (1991), A47, 655-685].                  #
#                                                                            #
# The current version of the core CIF dictionary is obtainable from          #
# ftp://ftp.iucr.org/pub/cif_core.dic.                                       #
#                                                                            #
# Software is freely available for graphical display of the structure(s)     #
# in this CIF. For information consult the CIF software page                 #
# http://www.iucr.org/resources/cif/software.                                #
#                                                                            #
# This file may be used for bona fide research purposes within the           #
# scientific community so long as proper attribution is given to the journal # 
# article from which it was obtained.                                        #
#                                                                            #
##############################################################################
data_I
_audit_creation_method     SHELXL-97
_chemical_name_systematic
;
<i>catena</i>-Poly[zinc(II)-bis[\m~2~-3-(3-pyridyl)benzoato]-
\k^2^<i>O</i>:<i>N</i>;\k^2^<i>N</i>:<i>O</i>]
;
_chemical_name_common     ?
_chemical_formula_moiety     'C24 H16 N2 O4 Zn'
_chemical_formula_sum     'C24 H16 N2 O4 Zn'
_chemical_formula_iupac     '[Zn (C12 H8 N O2)2]'
_chemical_formula_weight     461.76
_chemical_melting_point     ?
_symmetry_cell_setting     monoclinic
_symmetry_space_group_name_H-M     'P 21/c'
loop_
    _symmetry_equiv_pos_as_xyz
    'x, y, z'
    '-x, y+1/2, -z+1/2'
    '-x, -y, -z'
    'x, -y-1/2, z-1/2'
_cell_length_a     10.0512(8)
_cell_length_b     12.0809(10)
_cell_length_c     17.4872(14)
_cell_angle_alpha     90.00
_cell_angle_beta     105.6310(10)
_cell_angle_gamma     90.00
_cell_volume     2044.9(3)
_cell_formula_units_Z     4
_cell_measurement_reflns_used     1527
_cell_measurement_theta_min     2.42
_cell_measurement_theta_max     21.12
_cell_measurement_temperature     273(2)
_exptl_crystal_description     block
_exptl_crystal_colour     colourless
_exptl_crystal_size_max     0.15
_exptl_crystal_size_mid     0.10
_exptl_crystal_size_min     0.08
_exptl_crystal_density_diffrn     1.500
_exptl_crystal_density_meas     ?
_exptl_crystal_density_method     'not measured'
_exptl_crystal_F_000     944
_exptl_absorpt_coefficient_mu     1.235
_exptl_absorpt_correction_type     multi-scan
_exptl_absorpt_process_details     '(SADABS; Sheldrick, 1996)'
_exptl_absorpt_correction_T_min     0.8364
_exptl_absorpt_correction_T_max     0.9076
_exptl_special_details
;
;
_diffrn_ambient_temperature     273(2)
_diffrn_radiation_type     MoK\a
_diffrn_radiation_wavelength     0.71073
_diffrn_radiation_source     'fine-focus sealed tube'
_diffrn_radiation_monochromator     graphite
_diffrn_measurement_device_type     'Bruker SMART'
_diffrn_measurement_method     '\f and \w'
_diffrn_detector_area_resol_mean     ?
_diffrn_reflns_number     10620
_diffrn_reflns_av_R_equivalents     0.0504
_diffrn_reflns_av_sigmaI/netI     0.0605
_diffrn_reflns_theta_min     2.07
_diffrn_reflns_theta_max     25.05
_diffrn_reflns_theta_full     25.05
_diffrn_measured_fraction_theta_max     0.999
_diffrn_measured_fraction_theta_full     0.999
_diffrn_reflns_limit_h_min     -5
_diffrn_reflns_limit_h_max     11
_diffrn_reflns_limit_k_min     -14
_diffrn_reflns_limit_k_max     14
_diffrn_reflns_limit_l_min     -20
_diffrn_reflns_limit_l_max     20
_diffrn_standards_number     ?
_diffrn_standards_interval_count     ?
_diffrn_standards_interval_time     ?
_diffrn_standards_decay_%     ?
_refine_special_details
;
 Refinement of F^2^ against ALL reflections.  The weighted R-factor wR and
 goodness of fit S are based on F^2^, conventional R-factors R are based
 on F, with F set to zero for negative F^2^. The threshold expression of
 F^2^ > 2sigma(F^2^) is used only for calculating R-factors(gt) etc. and is
 not relevant to the choice of reflections for refinement.  R-factors based
 on F^2^ are statistically about twice as large as those based on F, and R-
 factors based on ALL data will be even larger.
;
_reflns_number_total     3616
_reflns_number_gt     2253
_reflns_threshold_expression     I>2\s(I)
_refine_ls_structure_factor_coef     Fsqd
_refine_ls_matrix_type     full
_refine_ls_R_factor_all     0.0842
_refine_ls_R_factor_gt     0.0415
_refine_ls_wR_factor_gt     0.0803
_refine_ls_wR_factor_ref     0.0947
_refine_ls_goodness_of_fit_ref     1.077
_refine_ls_restrained_S_all     1.077
_refine_ls_number_reflns     3616
_refine_ls_number_parameters     280
_refine_ls_number_restraints     0
_refine_ls_hydrogen_treatment     constr
_refine_ls_weighting_scheme     calc
_refine_ls_weighting_details
         'calc w=1/[\s^2^(Fo^2^)+(0.0353P)^2^+0.0000P] where P=(Fo^2^+2Fc^2^)/3'
_atom_sites_solution_hydrogens     geom
_atom_sites_solution_primary     direct
_atom_sites_solution_secondary     difmap
_refine_ls_shift/su_max     0.001
_refine_ls_shift/su_mean     0.000
_refine_diff_density_max     0.263
_refine_diff_density_min     -0.294
_refine_ls_extinction_method     none
_refine_ls_extinction_coef     ?
loop_
    _atom_type_symbol
    _atom_type_description
    _atom_type_scat_dispersion_real
    _atom_type_scat_dispersion_imag
    _atom_type_scat_source
    'C' 'C' 0.0033 0.0016
                         'International Tables Vol C Tables 4.2.6.8 and 6.1.1.4'
    'H' 'H' 0.0000 0.0000
                         'International Tables Vol C Tables 4.2.6.8 and 6.1.1.4'
    'N' 'N' 0.0061 0.0033
                         'International Tables Vol C Tables 4.2.6.8 and 6.1.1.4'
    'O' 'O' 0.0106 0.0060
                         'International Tables Vol C Tables 4.2.6.8 and 6.1.1.4'
    'Zn' 'Zn' 0.2839 1.4301
                         'International Tables Vol C Tables 4.2.6.8 and 6.1.1.4'
_computing_data_collection     'SMART (Bruker, 1997)'
_computing_cell_refinement     'SAINT (Bruker, 1997)'
_computing_data_reduction     'SAINT (Bruker, 1997)'
_computing_structure_solution     'SHELXS97 (Sheldrick, 2008)'
_computing_structure_refinement     'SHELXL97 (Sheldrick, 2008)'
_computing_molecular_graphics     'SHELXTL (Sheldrick, 2008)'
_computing_publication_material     'SHELXTL (Sheldrick, 2008)'
loop_
    _atom_site_type_symbol
    _atom_site_label
    _atom_site_fract_x
    _atom_site_fract_y
    _atom_site_fract_z
    _atom_site_U_iso_or_equiv
    _atom_site_adp_type
    _atom_site_calc_flag
    _atom_site_refinement_flags
    _atom_site_occupancy
    _atom_site_symmetry_multiplicity
    _atom_site_disorder_assembly
    _atom_site_disorder_group
    Zn Zn1 0.54736(4) 0.79354(4) 0.82510(2) 0.04985(17) Uani d . 1 1 . .
    C C1 0.4220(4) 0.6225(3) 0.8717(2) 0.0479(9) Uani d . 1 1 . .
    C C2 0.3496(3) 0.5541(3) 0.92062(18) 0.0401(9) Uani d . 1 1 . .
    C C3 0.2852(4) 0.4556(3) 0.8909(2) 0.0478(10) Uani d . 1 1 . .
    H H3 0.2882 0.4309 0.8410 0.057 Uiso calc R 1 1 . .
    C C4 0.2170(4) 0.3943(3) 0.9347(2) 0.0525(10) Uani d . 1 1 . .
    H H4 0.1750 0.3279 0.9146 0.063 Uiso calc R 1 1 . .
    C C5 0.2105(4) 0.4308(3) 1.0087(2) 0.0473(9) Uani d . 1 1 . .
    H H5 0.1635 0.3893 1.0379 0.057 Uiso calc R 1 1 . .
    C C6 0.2743(3) 0.5295(3) 1.03928(18) 0.0389(9) Uani d . 1 1 . .
    C C7 0.3441(3) 0.5902(3) 0.99507(18) 0.0415(9) Uani d . 1 1 . .
    H H7 0.3879 0.6558 1.0155 0.050 Uiso calc R 1 1 . .
    C C8 0.2645(4) 0.5697(3) 1.11789(18) 0.0379(8) Uani d . 1 1 . .
    C C9 0.3784(4) 0.6111(3) 1.17361(18) 0.0415(9) Uani d . 1 1 . .
    H H9 0.4620 0.6142 1.1604 0.050 Uiso calc R 1 1 . .
    C C10 0.2537(4) 0.6462(3) 1.2631(2) 0.0519(10) Uani d . 1 1 . .
    H H10 0.2495 0.6732 1.3123 0.062 Uiso calc R 1 1 . .
    C C11 0.1359(4) 0.6076(3) 1.2119(2) 0.0556(11) Uani d . 1 1 . .
    H H11 0.0529 0.6080 1.2259 0.067 Uiso calc R 1 1 . .
    C C12 0.1416(4) 0.5679(3) 1.1389(2) 0.0512(10) Uani d . 1 1 . .
    H H12 0.0624 0.5397 1.1037 0.061 Uiso calc R 1 1 . .
    C C13 0.7782(4) 0.7247(3) 0.7844(2) 0.0525(10) Uani d . 1 1 . .
    C C14 0.8517(4) 0.6655(3) 0.73188(19) 0.0444(9) Uani d . 1 1 . .
    C C15 0.7794(4) 0.6278(3) 0.65703(19) 0.0449(9) Uani d . 1 1 . .
    H H15 0.6856 0.6430 0.6380 0.054 Uiso calc R 1 1 . .
    C C16 0.8458(4) 0.5675(3) 0.6104(2) 0.0474(10) Uani d . 1 1 . .
    C C17 0.9861(4) 0.5446(3) 0.6400(2) 0.0607(11) Uani d . 1 1 . .
    H H17 1.0310 0.5021 0.6102 0.073 Uiso calc R 1 1 . .
    C C18 1.0589(4) 0.5845(3) 0.7132(2) 0.0664(12) Uani d . 1 1 . .
    H H18 1.1535 0.5719 0.7317 0.080 Uiso calc R 1 1 . .
    C C19 0.9909(4) 0.6432(3) 0.7588(2) 0.0553(10) Uani d . 1 1 . .
    H H19 1.0400 0.6683 0.8087 0.066 Uiso calc R 1 1 . .
    C C20 0.7694(4) 0.5294(3) 0.52977(19) 0.0475(9) Uani d . 1 1 . .
    C C21 0.6937(4) 0.6032(3) 0.47544(19) 0.0494(10) Uani d . 1 1 . .
    H H21 0.6875 0.6758 0.4918 0.059 Uiso calc R 1 1 . .
    C C22 0.6343(4) 0.4723(4) 0.3773(2) 0.0625(12) Uani d . 1 1 . .
    H H22 0.5881 0.4524 0.3256 0.075 Uiso calc R 1 1 . .
    C C23 0.7069(5) 0.3932(4) 0.4277(3) 0.0826(15) Uani d . 1 1 . .
    H H23 0.7096 0.3207 0.4102 0.099 Uiso calc R 1 1 . .
    C C24 0.7762(5) 0.4218(4) 0.5045(2) 0.0742(13) Uani d . 1 1 . .
    H H24 0.8270 0.3691 0.5390 0.089 Uiso calc R 1 1 . .
    N N1 0.3752(3) 0.6471(2) 1.24571(15) 0.0437(7) Uani d . 1 1 . .
    N N2 0.6278(3) 0.5766(3) 0.39999(16) 0.0497(8) Uani d . 1 1 . .
    O O1 0.4801(2) 0.7115(2) 0.90317(13) 0.0540(7) Uani d . 1 1 . .
    O O2 0.4192(3) 0.5923(2) 0.80425(14) 0.0648(8) Uani d . 1 1 . .
    O O3 0.6515(3) 0.7467(2) 0.75352(14) 0.0635(8) Uani d . 1 1 . .
    O O4 0.8408(3) 0.7481(3) 0.85317(16) 0.0880(10) Uani d . 1 1 . .
loop_
    _atom_site_aniso_label
    _atom_site_aniso_U_11
    _atom_site_aniso_U_22
    _atom_site_aniso_U_33
    _atom_site_aniso_U_12
    _atom_site_aniso_U_13
    _atom_site_aniso_U_23
    Zn1 0.0573(3) 0.0665(3) 0.0242(2) 0.0047(2) 0.00805(19) 0.0020(2)
    C1 0.050(2) 0.059(3) 0.031(2) 0.013(2) 0.0045(18) 0.0057(19)
    C2 0.043(2) 0.047(2) 0.0264(18) 0.0099(18) 0.0020(16) 0.0005(16)
    C3 0.054(3) 0.052(3) 0.032(2) 0.013(2) 0.0025(18) -0.0080(18)
    C4 0.057(3) 0.051(3) 0.044(2) 0.000(2) 0.004(2) -0.0111(19)
    C5 0.047(2) 0.053(3) 0.039(2) -0.0027(19) 0.0055(17) -0.0026(18)
    C6 0.038(2) 0.046(2) 0.0277(19) 0.0053(18) 0.0002(16) -0.0003(16)
    C7 0.046(2) 0.045(2) 0.0298(19) 0.0021(17) 0.0026(17) -0.0033(16)
    C8 0.040(2) 0.044(2) 0.0280(18) 0.0017(17) 0.0063(16) 0.0005(15)
    C9 0.041(2) 0.052(2) 0.031(2) 0.0046(18) 0.0090(16) 0.0023(16)
    C10 0.062(3) 0.057(3) 0.040(2) -0.008(2) 0.021(2) -0.0050(19)
    C11 0.053(3) 0.067(3) 0.055(3) -0.008(2) 0.028(2) -0.013(2)
    C12 0.049(3) 0.056(3) 0.047(2) -0.008(2) 0.0096(19) -0.0052(19)
    C13 0.068(3) 0.056(3) 0.033(2) 0.005(2) 0.014(2) 0.0092(18)
    C14 0.051(3) 0.052(2) 0.0290(19) 0.0014(19) 0.0089(18) 0.0098(16)
    C15 0.049(2) 0.052(2) 0.031(2) 0.0046(19) 0.0079(17) 0.0097(17)
    C16 0.059(3) 0.052(2) 0.034(2) 0.004(2) 0.0172(19) 0.0094(17)
    C17 0.062(3) 0.080(3) 0.043(2) 0.019(2) 0.018(2) 0.005(2)
    C18 0.051(3) 0.095(4) 0.053(3) 0.012(2) 0.013(2) 0.010(2)
    C19 0.058(3) 0.070(3) 0.035(2) -0.003(2) 0.007(2) 0.005(2)
    C20 0.064(3) 0.047(3) 0.033(2) 0.005(2) 0.0150(18) 0.0004(18)
    C21 0.064(3) 0.050(2) 0.032(2) -0.003(2) 0.0087(18) -0.0055(17)
    C22 0.094(3) 0.062(3) 0.035(2) -0.015(3) 0.024(2) -0.011(2)
    C23 0.142(5) 0.050(3) 0.057(3) -0.003(3) 0.029(3) -0.007(2)
    C24 0.123(4) 0.058(3) 0.044(3) 0.018(3) 0.026(3) 0.010(2)
    N1 0.049(2) 0.055(2) 0.0286(16) -0.0032(15) 0.0128(14) -0.0033(14)
    N2 0.061(2) 0.056(2) 0.0307(17) -0.0053(16) 0.0102(15) -0.0023(15)
    O1 0.0694(18) 0.0601(18) 0.0311(13) -0.0095(15) 0.0109(12) -0.0004(12)
    O2 0.088(2) 0.078(2) 0.0307(15) 0.0024(15) 0.0201(14) -0.0066(13)
    O3 0.0587(19) 0.092(2) 0.0411(16) 0.0112(16) 0.0162(14) -0.0029(14)
    O4 0.100(2) 0.121(3) 0.0370(17) 0.028(2) 0.0069(16) -0.0116(17)
_geom_special_details
;
 All esds (except the esd in the dihedral angle between two l.s. planes)
 are estimated using the full covariance matrix.  The cell esds are taken
 into account individually in the estimation of esds in distances, angles
 and torsion angles; correlations between esds in cell parameters are only
 used when they are defined by crystal symmetry.  An approximate (isotropic)
 treatment of cell esds is used for estimating esds involving l.s. planes.
;
loop_
    _geom_bond_atom_site_label_1
    _geom_bond_atom_site_label_2
    _geom_bond_site_symmetry_2
    _geom_bond_distance
    _geom_bond_publ_flag
    Zn1 O3 . 1.921(2) ?
    Zn1 O1 . 1.949(2) ?
    Zn1 N1 4_575 2.035(3) ?
    Zn1 N2 4_576 2.064(3) ?
    C1 O2 . 1.227(4) ?
    C1 O1 . 1.276(4) ?
    C1 C2 . 1.510(5) ?
    C2 C3 . 1.387(5) ?
    C2 C7 . 1.388(4) ?
    C3 C4 . 1.374(5) ?
    C3 H3 . 0.9300 ?
    C4 C5 . 1.385(4) ?
    C4 H4 . 0.9300 ?
    C5 C6 . 1.391(4) ?
    C5 H5 . 0.9300 ?
    C6 C7 . 1.385(4) ?
    C6 C8 . 1.486(4) ?
    C7 H7 . 0.9300 ?
    C8 C12 . 1.380(4) ?
    C8 C9 . 1.382(4) ?
    C9 N1 . 1.343(4) ?
    C9 H9 . 0.9300 ?
    C10 N1 . 1.335(4) ?
    C10 C11 . 1.361(5) ?
    C10 H10 . 0.9300 ?
    C11 C12 . 1.380(5) ?
    C11 H11 . 0.9300 ?
    C12 H12 . 0.9300 ?
    C13 O4 . 1.230(4) ?
    C13 O3 . 1.270(4) ?
    C13 C14 . 1.506(5) ?
    C14 C19 . 1.377(5) ?
    C14 C15 . 1.392(4) ?
    C15 C16 . 1.391(5) ?
    C15 H15 . 0.9300 ?
    C16 C17 . 1.393(5) ?
    C16 C20 . 1.485(5) ?
    C17 C18 . 1.380(5) ?
    C17 H17 . 0.9300 ?
    C18 C19 . 1.379(5) ?
    C18 H18 . 0.9300 ?
    C19 H19 . 0.9300 ?
    C20 C21 . 1.373(5) ?
    C20 C24 . 1.380(5) ?
    C21 N2 . 1.346(4) ?
    C21 H21 . 0.9300 ?
    C22 N2 . 1.327(4) ?
    C22 C23 . 1.370(5) ?
    C22 H22 . 0.9300 ?
    C23 C24 . 1.381(5) ?
    C23 H23 . 0.9300 ?
    C24 H24 . 0.9300 ?
    N1 Zn1 4_576 2.035(3) ?
    N2 Zn1 4_575 2.064(3) ?
loop_
    _geom_angle_atom_site_label_1
    _geom_angle_atom_site_label_2
    _geom_angle_atom_site_label_3
    _geom_angle_site_symmetry_1
    _geom_angle_site_symmetry_3
    _geom_angle
    _geom_angle_publ_flag
    O3 Zn1 O1 . . 131.25(11) ?
    O3 Zn1 N1 . 4_575 99.90(11) ?
    O1 Zn1 N1 . 4_575 105.38(11) ?
    O3 Zn1 N2 . 4_576 116.65(12) ?
    O1 Zn1 N2 . 4_576 95.30(11) ?
    N1 Zn1 N2 4_575 4_576 106.30(12) ?
    O2 C1 O1 . . 123.7(4) ?
    O2 C1 C2 . . 119.4(4) ?
    O1 C1 C2 . . 116.8(3) ?
    C3 C2 C7 . . 119.3(3) ?
    C3 C2 C1 . . 120.3(3) ?
    C7 C2 C1 . . 120.4(3) ?
    C4 C3 C2 . . 120.4(3) ?
    C4 C3 H3 . . 119.8 ?
    C2 C3 H3 . . 119.8 ?
    C3 C4 C5 . . 120.4(4) ?
    C3 C4 H4 . . 119.8 ?
    C5 C4 H4 . . 119.8 ?
    C4 C5 C6 . . 119.9(4) ?
    C4 C5 H5 . . 120.0 ?
    C6 C5 H5 . . 120.0 ?
    C7 C6 C5 . . 119.3(3) ?
    C7 C6 C8 . . 120.9(3) ?
    C5 C6 C8 . . 119.8(3) ?
    C6 C7 C2 . . 120.7(3) ?
    C6 C7 H7 . . 119.6 ?
    C2 C7 H7 . . 119.6 ?
    C12 C8 C9 . . 116.7(3) ?
    C12 C8 C6 . . 121.9(3) ?
    C9 C8 C6 . . 121.4(3) ?
    N1 C9 C8 . . 123.6(3) ?
    N1 C9 H9 . . 118.2 ?
    C8 C9 H9 . . 118.2 ?
    N1 C10 C11 . . 122.7(3) ?
    N1 C10 H10 . . 118.7 ?
    C11 C10 H10 . . 118.7 ?
    C10 C11 C12 . . 118.8(4) ?
    C10 C11 H11 . . 120.6 ?
    C12 C11 H11 . . 120.6 ?
    C11 C12 C8 . . 120.3(3) ?
    C11 C12 H12 . . 119.9 ?
    C8 C12 H12 . . 119.9 ?
    O4 C13 O3 . . 123.9(4) ?
    O4 C13 C14 . . 120.0(4) ?
    O3 C13 C14 . . 116.1(3) ?
    C19 C14 C15 . . 118.8(3) ?
    C19 C14 C13 . . 120.3(3) ?
    C15 C14 C13 . . 120.8(3) ?
    C16 C15 C14 . . 120.8(3) ?
    C16 C15 H15 . . 119.6 ?
    C14 C15 H15 . . 119.6 ?
    C15 C16 C17 . . 118.9(3) ?
    C15 C16 C20 . . 120.8(3) ?
    C17 C16 C20 . . 120.3(3) ?
    C18 C17 C16 . . 120.4(4) ?
    C18 C17 H17 . . 119.8 ?
    C16 C17 H17 . . 119.8 ?
    C17 C18 C19 . . 119.7(4) ?
    C17 C18 H18 . . 120.2 ?
    C19 C18 H18 . . 120.2 ?
    C14 C19 C18 . . 121.3(4) ?
    C14 C19 H19 . . 119.4 ?
    C18 C19 H19 . . 119.4 ?
    C21 C20 C24 . . 117.1(3) ?
    C21 C20 C16 . . 120.3(3) ?
    C24 C20 C16 . . 122.5(3) ?
    N2 C21 C20 . . 123.9(3) ?
    N2 C21 H21 . . 118.0 ?
    C20 C21 H21 . . 118.0 ?
    N2 C22 C23 . . 122.1(4) ?
    N2 C22 H22 . . 119.0 ?
    C23 C22 H22 . . 119.0 ?
    C22 C23 C24 . . 119.5(4) ?
    C22 C23 H23 . . 120.3 ?
    C24 C23 H23 . . 120.3 ?
    C20 C24 C23 . . 119.5(4) ?
    C20 C24 H24 . . 120.3 ?
    C23 C24 H24 . . 120.3 ?
    C10 N1 C9 . . 117.8(3) ?
    C10 N1 Zn1 . 4_576 120.6(2) ?
    C9 N1 Zn1 . 4_576 121.5(2) ?
    C22 N2 C21 . . 117.9(3) ?
    C22 N2 Zn1 . 4_575 125.1(3) ?
    C21 N2 Zn1 . 4_575 116.5(3) ?
    C1 O1 Zn1 . . 109.3(2) ?
    C13 O3 Zn1 . . 116.4(2) ?
data_global
_journal_date_recd_electronic     2011-06-01
_journal_date_accepted     2011-06-03
_journal_name_full     'Acta Crystallographica, Section E'
_journal_year     2011
_journal_volume     67
_journal_issue      7
_journal_page_first     m894
_journal_page_last     m894
_journal_paper_category     QM
_journal_coeditor_code     NG5177
_publ_contact_author_name     'Feng Fu'
_publ_contact_author_address
;
Department of Chemistry and Chemical Engineering
Shaanxi Key Laboratory of  Chemical Reaction Engineering
Yan'an University
Yan'an
Shaanxi 716000
People's Republic of China
;
_publ_contact_author_email     'yadxgncl@126.com'
_publ_contact_author_fax     '86-911-2332284'
_publ_contact_author_phone     '86-911-2332284'
_publ_section_title
;\
<i>catena</i>-Poly[zinc(II)-bis[\m~2~-3-(3-pyridyl)benzoato]-\k^2^<i>O</i>:\
<i>N</i>;\k^2^<i>N</i>:<i>O</i>]
;
loop_
    _publ_author_name
    _publ_author_footnote
    _publ_author_address
    'Long Tang' .
;
Department of Chemistry and Chemical Engineering
Shaanxi Key Laboratory of  Chemical Reaction Engineering
Yan'an University
Yan'an
Shaanxi 716000
People's Republic of China
;
    'Ya-Pan Wu' .
;
Department of Chemistry and Chemical Engineering
Shaanxi Key Laboratory of  Chemical Reaction Engineering
Yan'an University
Yan'an
Shaanxi 716000
People's Republic of China
;
    'Feng Fu' .
;
Department of Chemistry and Chemical Engineering
Shaanxi Key Laboratory of  Chemical Reaction Engineering
Yan'an University
Yan'an
Shaanxi 716000
People's Republic of China
;
    'Xiang-Yang Hou' .
;
Department of Chemistry and Chemical Engineering
Shaanxi Key Laboratory of  Chemical Reaction Engineering
Yan'an University
Yan'an
Shaanxi 716000
People's Republic of China
;
    'Qing-Bo Wei' .
;
Department of Chemistry and Chemical Engineering
Shaanxi Key Laboratory of  Chemical Reaction Engineering
Yan'an University
Yan'an
Shaanxi 716000
People's Republic of China
;
