# Supplementary material for: catena-Poly[zinc(II)-bis­[μ2-3-(3-pyrid­yl)­benzoato]-κ2 O:N;κ2 N:O]
Source: Acta Crystallogr Sect E Struct Rep Online. 2011 Jun 11;67(Pt 7):m894. doi: 10.1107/S1600536811021404 (PMC3151745; doi:10.1107/S1600536811021404)
Supplement: Supplementary file 2 [file e-67-0m894-Isup2.hkl]

# 
# h,k,l, Fc-squared, Fo-squared, sigma(Fo-squared) and status flag 
# 
data_I
_shelx_title ' 080522d in P2(1)/c' 
_shelx_refln_list_code          4 
_shelx_F_calc_maximum      198.57 
_exptl_crystal_F_000       944.00 
_reflns_d_resolution_high  0.8393 
 
loop_ 
 _symmetry_equiv_pos_as_xyz 
 'x, y, z' 
 '-x, y+1/2, -z+1/2' 
 '-x, -y, -z' 
 'x, -y-1/2, z-1/2' 
 
_cell_length_a    10.0512 
_cell_length_b    12.0809 
_cell_length_c    17.4872 
_cell_angle_alpha  90.000 
_cell_angle_beta  105.631 
_cell_angle_gamma  90.000 
 
_shelx_F_squared_multiplier     1.000 
 
loop_ 
 _refln_index_h 
 _refln_index_k 
 _refln_index_l 
 _refln_F_squared_calc 
 _refln_F_squared_meas 
 _refln_F_squared_sigma 
 _refln_observed_status 
   1   0   0    24432.02    24223.56    397.56 o 
   2   0   0     6089.44     5570.23     78.34 o 
   3   0   0      398.63      364.92     19.20 o 
   4   0   0      290.36      283.75     19.74 o 
   5   0   0     1612.00     1733.94     49.27 o 
   6   0   0       38.64       54.00     28.41 o 
   7   0   0      267.51      348.43     54.12 o 
   8   0   0       21.89      -29.16     32.63 o 
   9   0   0      372.39      315.99     64.50 o 
  10   0   0      800.82      778.73     96.49 o 
  11   0   0      136.15      126.48     59.40 o 
   1   1   0     3096.30     3131.25     34.68 o 
   2   1   0      641.04      656.17     15.93 o 
   3   1   0       69.69       49.85      7.30 o 
   4   1   0     6585.00     6668.57     74.72 o 
   5   1   0      945.73      819.19     24.11 o 
   6   1   0     1264.51     1262.99     32.09 o 
   7   1   0     2563.17     2651.49    115.93 o 
   8   1   0      743.88      713.73     54.71 o 
   9   1   0       25.96      -37.46     24.98 o 
  10   1   0       37.54       -9.62     32.16 o 
  11   1   0        0.24        0.47     59.38 o 
   0   2   0      551.44      449.74     21.87 o 
   1   2   0    10594.54    10234.85    129.79 o 
   2   2   0    14908.86    15066.13    115.29 o 
   3   2   0    10753.52    10351.37    100.56 o 
   4   2   0      260.87      272.62     21.41 o 
   5   2   0      176.34      191.76     21.39 o 
   6   2   0      108.21      102.05     18.55 o 
   7   2   0       42.28       81.25     23.14 o 
   8   2   0      469.71      520.17     73.87 o 
   9   2   0      466.44      466.44     52.95 o 
  10   2   0      157.36       74.07     39.40 o 
  11   2   0       56.95       62.55     40.76 o 
   1   3   0    14589.29    14891.62    132.93 o 
   2   3   0     5992.31     6064.57     65.75 o 
   3   3   0    10409.05    10057.08    100.40 o 
   4   3   0      959.07      906.58     18.22 o 
   5   3   0      202.03      194.48     14.68 o 
   6   3   0      942.61      922.74     81.80 o 
   7   3   0      134.81      106.80     22.65 o 
   8   3   0       45.42       27.73     33.14 o 
   9   3   0      331.91      397.75     60.39 o 
  10   3   0       26.15       29.30     35.54 o 
  11   3   0      177.83      134.80     45.99 o 
   0   4   0     2882.38     2734.03     46.74 o 
   1   4   0      929.06      837.92     21.84 o 
   2   4   0     1600.50     1681.98     46.43 o 
   3   4   0     1212.89     1182.18     23.79 o 
   4   4   0      777.18      809.09     20.81 o 
   5   4   0      687.19      652.73     27.68 o 
   6   4   0      181.04      198.32     25.32 o 
   7   4   0        0.32      -18.74     22.04 o 
   8   4   0      135.12      143.97     28.54 o 
   9   4   0       41.46       86.25     36.67 o 
  10   4   0       73.52       53.32     40.50 o 
  11   4   0       82.17       16.95     58.96 o 
   1   5   0     1266.75     1236.31     29.05 o 
   2   5   0      521.26      547.12     20.68 o 
   3   5   0       71.37       64.23     11.44 o 
   4   5   0      428.50      425.63     17.96 o 
   5   5   0       12.64        1.91     11.39 o 
   6   5   0       39.29       26.74     16.77 o 
   7   5   0        0.90       -3.89     20.37 o 
   8   5   0       21.36       28.89     24.81 o 
   9   5   0        0.32       51.27     36.36 o 
  10   5   0        3.24       35.27     38.43 o 
   0   6   0     8658.46     9229.86    151.18 o 
   1   6   0       95.83      113.62     13.46 o 
   2   6   0     1092.50     1116.21     31.23 o 
   3   6   0        0.09       -0.06     10.57 o 
   4   6   0      455.88      496.86     27.29 o 
   5   6   0       11.66       -0.83     13.47 o 
   6   6   0       88.94      105.05     19.60 o 
   7   6   0      103.43      105.81     21.22 o 
   8   6   0        0.22       10.78     24.11 o 
   9   6   0        0.71        2.07     27.41 o 
  10   6   0       10.84        3.62     39.25 o 
   1   7   0        0.53      -13.72     10.52 o 
   2   7   0       28.98       15.58     10.80 o 
   3   7   0     1100.89     1123.22     34.33 o 
   4   7   0      386.84      429.72     27.92 o 
   5   7   0      373.94      314.59     41.46 o 
   6   7   0      275.82      231.02     32.07 o 
   7   7   0        9.83      -32.83     21.89 o 
   8   7   0       54.75       78.68     29.26 o 
   9   7   0        0.74       22.73     30.48 o 
  10   7   0        4.59       16.56     45.80 o 
   0   8   0      732.32      796.89     46.70 o 
   1   8   0      244.10      267.91     22.07 o 
   2   8   0      318.03      248.45     21.70 o 
   3   8   0      395.21      414.55     27.06 o 
   4   8   0       73.97       79.46     14.85 o 
   5   8   0       55.47       19.01     17.03 o 
   6   8   0       10.36       11.45     17.89 o 
   7   8   0       72.99       34.41     35.54 o 
   8   8   0       25.90        9.48     27.19 o 
   9   8   0        3.87      -10.17     39.19 o 
   1   9   0        0.41       -9.19     13.38 o 
   2   9   0      729.27      692.14     33.35 o 
   3   9   0      483.06      471.83     29.23 o 
   4   9   0      442.31      510.59     38.90 o 
   5   9   0      185.52      258.28     27.56 o 
   6   9   0      207.46      207.47     32.21 o 
   7   9   0       11.42       41.45     40.64 o 
   8   9   0        7.72       -5.25     38.45 o 
   9   9   0        0.13       20.25     44.09 o 
   0  10   0      332.45      401.23     42.82 o 
   1  10   0     1265.36     1287.05     65.16 o 
   2  10   0      732.46      831.21     67.60 o 
   3  10   0      359.73      389.50     30.14 o 
   4  10   0       36.91       15.55     21.63 o 
   5  10   0       38.93       37.13     34.98 o 
   6  10   0       77.31      103.41     41.97 o 
   7  10   0        5.81      -25.28     34.78 o 
   8  10   0      123.24      195.62     53.79 o 
   1  11   0       15.85       -4.16     21.38 o 
   2  11   0       48.24       11.31     19.08 o 
   3  11   0        1.89       41.97     24.34 o 
   4  11   0      138.64      167.30     42.52 o 
   5  11   0      569.13      668.08     84.78 o 
   6  11   0       66.65      145.73     46.09 o 
   7  11   0       42.26       18.62     45.59 o 
   0  12   0      299.86      310.17     64.61 o 
   1  12   0      383.62      454.92     65.05 o 
   2  12   0      214.75      231.04     45.69 o 
   3  12   0       56.84       81.97     29.81 o 
   4  12   0      227.31      240.45     48.78 o 
   5  12   0        4.52       59.04     41.43 o 
   6  12   0       18.22       11.11     43.29 o 
   1  13   0        8.32       -7.59     31.31 o 
   2  13   0       32.21      -22.33     27.66 o 
   3  13   0       39.03       85.29     60.33 o 
   4  13   0       48.81       67.08     55.43 o 
   0  14   0       50.69      140.79     66.19 o 
   1  14   0       26.06       88.92     60.60 o 
   2  14   0       74.65      189.93     70.94 o 
 -11   1   1       25.33      -23.38     58.45 o 
 -10   1   1        0.95      -44.05     29.37 o 
  -9   1   1       91.76       74.59     43.63 o 
  -8   1   1      218.19      201.80     40.77 o 
  -7   1   1      257.54      261.55     25.35 o 
  -6   1   1       11.15       22.73      9.51 o 
  -5   1   1     1725.40     1782.40     73.85 o 
  -4   1   1       13.20       13.42      6.39 o 
  -3   1   1     3006.42     2957.99     36.99 o 
  -2   1   1     5507.77     5441.14     75.07 o 
  -1   1   1       11.19       13.14      3.11 o 
   0   1   1      159.16      183.18     10.69 o 
   1   1   1     2492.16     2365.21     39.95 o 
   2   1   1    13093.60    13319.07    135.72 o 
   3   1   1     2272.82     2288.36     35.49 o 
   4   1   1       83.26       73.21      9.92 o 
   5   1   1      374.00      342.75     21.39 o 
   6   1   1      159.29      172.34     16.57 o 
   7   1   1      294.22      323.93     43.26 o 
   8   1   1       69.73       54.95     29.27 o 
   9   1   1      290.89      233.18     43.25 o 
  10   1   1        0.76      -12.49     32.54 o 
  11   1   1        0.14       -1.45     38.27 o 
 -11   2   1      223.87      112.11     71.22 o 
 -10   2   1       75.81       94.85     38.56 o 
  -9   2   1      151.37      121.02     50.80 o 
  -8   2   1       51.18       55.04     26.19 o 
  -7   2   1       10.61      -10.05     16.15 o 
  -6   2   1       47.85       41.76     21.18 o 
  -5   2   1      156.06      160.41     11.43 o 
  -4   2   1       43.10       38.98      9.10 o 
  -3   2   1     7959.38     7759.88     77.82 o 
  -2   2   1     2601.64     2550.89     36.60 o 
  -1   2   1    17054.12    16984.29    166.38 o 
   0   2   1      477.83      429.84     16.03 o 
   1   2   1      783.94      725.26     27.04 o 
   2   2   1    10004.31    10139.50     96.66 o 
   3   2   1     3096.34     3102.53     89.62 o 
   4   2   1      306.06      311.59     15.87 o 
   5   2   1      691.16      844.29     49.66 o 
   6   2   1     1117.84     1103.70     35.74 o 
   7   2   1      107.65      107.00     21.71 o 
   8   2   1       52.65       27.26     27.44 o 
   9   2   1      118.14       72.29     43.36 o 
  10   2   1      113.29       59.24     76.95 o 
  11   2   1       27.45       54.98     54.49 o 
 -11   3   1       10.59      -26.29     33.17 o 
 -10   3   1       20.19       30.33     37.21 o 
  -9   3   1        1.60       -4.48     29.40 o 
  -8   3   1      577.23      554.32     37.93 o 
  -7   3   1     2384.34     2251.98     61.79 o 
  -6   3   1     2887.01     2912.85     71.48 o 
  -5   3   1      934.03      971.13     32.81 o 
  -4   3   1      860.25      813.81     19.59 o 
  -3   3   1     2622.77     2561.80     33.52 o 
  -2   3   1     2163.17     2113.75     32.16 o 
  -1   3   1     4814.24     4817.06     54.34 o 
   0   3   1      309.71      321.17     14.21 o 
   1   3   1      717.42      730.20     16.55 o 
   2   3   1       30.96       46.87      5.75 o 
   3   3   1     1458.93     1344.06     32.63 o 
   4   3   1     3270.88     3043.65     57.88 o 
   5   3   1     6495.07     6353.94     81.17 o 
   6   3   1     1433.28     1405.59     47.21 o 
   7   3   1      198.91      156.47     24.94 o 
   8   3   1        0.19       28.58     19.87 o 
   9   3   1       33.03       -2.97     29.37 o 
  10   3   1       34.59      -28.34     31.34 o 
  11   3   1       84.20      102.49     45.22 o 
 -11   4   1        7.15       29.75     43.02 o 
 -10   4   1      159.07      179.32     58.32 o 
  -9   4   1      582.55      611.88    132.24 o 
  -8   4   1       64.59       68.26     28.73 o 
  -7   4   1       98.02       94.04     23.41 o 
  -6   4   1        0.67        0.03     16.33 o 
  -5   4   1     1031.70     1057.17     39.51 o 
  -4   4   1     2272.40     2290.40     46.16 o 
  -3   4   1      383.61      370.22     18.20 o 
  -2   4   1     5860.10     5689.21     75.50 o 
  -1   4   1     2641.00     2537.92     39.10 o 
   0   4   1     2962.54     2802.19     34.63 o 
   1   4   1     8652.93     8711.22     82.24 o 
   2   4   1     5828.36     5904.82     79.84 o 
   3   4   1       15.59       11.83      6.50 o 
   4   4   1      971.28      937.05     19.81 o 
   5   4   1     2903.01     2977.12     42.06 o 
   6   4   1      846.77      839.25     40.52 o 
   7   4   1      512.11      506.05     37.75 o 
   8   4   1     1290.94     1176.63     53.46 o 
   9   4   1       96.89      101.67     36.26 o 
  10   4   1      110.79       70.74     93.42 o 
 -10   5   1      186.67      235.12     59.88 o 
  -9   5   1      905.38      807.86     64.82 o 
  -8   5   1      384.51      401.95     38.12 o 
  -7   5   1      574.36      605.32     39.77 o 
  -6   5   1     2872.54     2967.65     60.25 o 
  -5   5   1     2326.77     2354.34     70.20 o 
  -4   5   1     2816.17     2694.11     52.20 o 
  -3   5   1      570.93      549.31     22.23 o 
  -2   5   1       31.80       25.96     13.60 o 
  -1   5   1      164.76      132.48     12.66 o 
   0   5   1     1248.41     1171.90     25.66 o 
   1   5   1     1593.30     1536.61     29.55 o 
   2   5   1     2162.05     1971.25     61.49 o 
   3   5   1     3228.32     3177.56     44.75 o 
   4   5   1     1155.96     1206.55     45.67 o 
   5   5   1       41.20       48.29     10.86 o 
   6   5   1      964.08      941.20     43.10 o 
   7   5   1      365.60      328.12     33.51 o 
   8   5   1       88.54      100.91     35.58 o 
   9   5   1        0.22       -4.55     33.38 o 
  10   5   1       20.11       68.34     39.97 o 
 -10   6   1       17.70       11.01     39.64 o 
  -9   6   1        2.72       37.21     28.55 o 
  -8   6   1      261.68      269.77     28.93 o 
  -7   6   1      189.48      218.05     25.38 o 
  -6   6   1       21.49       14.03     15.59 o 
  -5   6   1     1145.64     1146.90     37.61 o 
  -4   6   1     2119.95     2173.09     39.90 o 
  -3   6   1     1518.14     1547.40     36.87 o 
  -2   6   1     1961.37     1886.02     39.86 o 
  -1   6   1     3828.76     4028.84     87.75 o 
   0   6   1     1111.96     1062.11     26.83 o 
   1   6   1      751.93      699.73     33.34 o 
   2   6   1     1523.16     1496.15     35.45 o 
   3   6   1      349.91      350.76     17.51 o 
   4   6   1       88.32      116.19     18.39 o 
   5   6   1      199.13      187.21     22.69 o 
   6   6   1     1099.65     1178.73     40.67 o 
   7   6   1     1276.74     1380.71     82.19 o 
   8   6   1      859.23      871.55     52.48 o 
   9   6   1      633.18      600.78     49.20 o 
  10   6   1      119.75      100.12     47.99 o 
 -10   7   1       53.11       24.23     41.02 o 
  -9   7   1      121.13      172.06     35.70 o 
  -8   7   1      415.61      489.40     53.55 o 
  -7   7   1      758.39      836.45     56.34 o 
  -6   7   1      408.25      407.63     30.11 o 
  -5   7   1     1369.28     1411.70     43.04 o 
  -4   7   1      931.09      937.35     32.77 o 
  -3   7   1     1309.03     1399.45     41.64 o 
  -2   7   1      271.72      309.13     20.99 o 
  -1   7   1      239.87      257.46     19.50 o 
   0   7   1        3.88        1.18      9.90 o 
   1   7   1     1606.43     1612.95     35.90 o 
   2   7   1     5022.21     5063.33     80.42 o 
   3   7   1     2231.82     2189.68     47.25 o 
   4   7   1      454.02      471.75     22.16 o 
   5   7   1      792.92      768.83     34.05 o 
   6   7   1       95.15      152.03     27.17 o 
   7   7   1        8.21       13.29     22.83 o 
   8   7   1       25.15       20.62     36.93 o 
   9   7   1       45.65        3.22     30.28 o 
  -9   8   1       47.23       19.21     39.80 o 
  -8   8   1        0.20      -36.86     24.57 o 
  -7   8   1        3.27      -17.29     18.56 o 
  -6   8   1      659.32      682.03     36.64 o 
  -5   8   1       19.39       18.06     15.35 o 
  -4   8   1       44.19       29.04     19.21 o 
  -3   8   1     2449.53     2539.39     54.76 o 
  -2   8   1     3467.79     3595.11     65.59 o 
  -1   8   1      147.44      165.17     35.15 o 
   0   8   1      661.96      663.09     30.59 o 
   1   8   1      151.65      153.47     18.80 o 
   2   8   1        2.45        6.40     12.34 o 
   3   8   1      296.60      322.68     41.20 o 
   4   8   1       26.85       39.22     17.02 o 
   5   8   1       13.73        2.64     15.87 o 
   6   8   1       36.73       25.09     27.73 o 
   7   8   1      383.36      579.42     60.27 o 
   8   8   1       30.95       25.29     38.43 o 
   9   8   1      191.06      192.83     76.11 o 
  -9   9   1       19.05       10.86     44.30 o 
  -8   9   1       15.12        7.47     29.45 o 
  -7   9   1      236.63      205.57     35.66 o 
  -6   9   1      440.39      535.96     35.93 o 
  -5   9   1       17.18       29.03     17.30 o 
  -4   9   1      141.62      123.66     25.64 o 
  -3   9   1      546.14      582.64     41.11 o 
  -2   9   1      179.12      216.15     22.99 o 
  -1   9   1        0.83       -5.46     16.72 o 
   0   9   1       86.23       65.19     21.34 o 
   1   9   1      235.86      243.82     23.97 o 
   2   9   1        4.25       27.89     15.10 o 
   3   9   1      107.37      134.26     33.39 o 
   4   9   1      616.36      602.08     40.35 o 
   5   9   1      698.26      602.09     57.07 o 
   6   9   1      251.45      313.43     62.76 o 
   7   9   1       27.61       40.91     52.00 o 
   8   9   1       18.54       68.11     43.74 o 
  -8  10   1        0.52        8.86     41.01 o 
  -7  10   1       12.91       -9.00     36.57 o 
  -6  10   1       12.78      -15.76     45.64 o 
  -5  10   1      634.49      668.45     45.99 o 
  -4  10   1       29.65       34.34     22.98 o 
  -3  10   1        2.87        4.44     15.74 o 
  -2  10   1       94.66      112.37     20.76 o 
  -1  10   1       46.58       64.15     21.95 o 
   0  10   1        4.68      -12.07     23.67 o 
   1  10   1        4.82        7.02     16.24 o 
   2  10   1      229.18      206.30     24.77 o 
   3  10   1      138.01      157.13     22.54 o 
   4  10   1      206.89      257.61     64.30 o 
   5  10   1      118.91      137.63     42.79 o 
   6  10   1        2.31       23.51     36.15 o 
   7  10   1       44.04       28.74     41.28 o 
   8  10   1       50.30       60.73     47.42 o 
  -7  11   1        0.06       41.81     44.05 o 
  -6  11   1       77.93       62.03     44.49 o 
  -5  11   1        2.82       -4.35     35.62 o 
  -4  11   1        0.00      -15.74     24.92 o 
  -3  11   1        0.89      -16.51     26.73 o 
  -2  11   1       14.50      -11.15     18.33 o 
  -1  11   1       15.53       44.94     23.27 o 
   0  11   1       14.51       -6.47     20.79 o 
   1  11   1      125.15      109.65     36.25 o 
   2  11   1        7.71       15.61     19.37 o 
   3  11   1       49.15       34.37     24.45 o 
   4  11   1        2.74      -22.95     31.88 o 
   5  11   1       85.52       64.68     40.66 o 
   6  11   1      137.58      156.64     48.50 o 
   7  11   1       68.04       48.36     46.91 o 
  -6  12   1       14.09       39.90     45.28 o 
  -5  12   1        2.00      -15.29     37.47 o 
  -4  12   1        0.54       15.30     44.28 o 
  -3  12   1        0.19       55.78     33.15 o 
  -2  12   1       24.82      -30.12     23.03 o 
  -1  12   1        7.97      -25.76     22.04 o 
   0  12   1        5.57       68.02     33.14 o 
   1  12   1       24.28       72.68     34.23 o 
   2  12   1        4.09       20.07     22.26 o 
   3  12   1       46.32       -7.38     32.41 o 
   4  12   1        0.63      -15.93     34.58 o 
   5  12   1       71.50       37.18     41.88 o 
   6  12   1       18.45       11.84     44.49 o 
  -5  13   1        8.24       -9.53     66.27 o 
  -4  13   1        0.91       89.87     60.33 o 
  -3  13   1        2.19       18.52     38.54 o 
  -2  13   1        6.37       35.90     29.93 o 
  -1  13   1       62.74       21.78     26.26 o 
   0  13   1        4.71      -10.07     31.68 o 
   1  13   1       82.46       66.07     37.72 o 
   2  13   1        6.07       64.78     34.35 o 
   3  13   1        0.33      -70.86     47.24 o 
   4  13   1       50.59       66.63     42.69 o 
  -2  14   1       13.82       71.87     44.71 o 
  -1  14   1       12.73      -48.37     35.09 o 
   0  14   1       35.45       42.71     40.03 o 
   1  14   1       10.53       17.07     36.19 o 
   2  14   1        9.64      -28.47     48.33 o 
 -11   0   2       46.79      -30.86     43.28 o 
 -10   0   2       15.67       -9.22     42.04 o 
  -9   0   2      114.19      194.75     51.80 o 
  -8   0   2       81.54       96.78     41.85 o 
  -7   0   2       81.95       73.63     36.95 o 
  -6   0   2     1044.12     1108.84     82.89 o 
  -5   0   2      178.68      193.52     17.71 o 
  -4   0   2      284.55      354.09     26.92 o 
  -3   0   2    10927.91    10966.99    142.10 o 
  -2   0   2    39428.93    38513.99    434.26 o 
  -1   0   2     5280.44     5733.11    105.74 o 
   0   0   2    13046.62    12551.80    214.57 o 
   1   0   2     1710.44     1501.62     45.31 o 
   2   0   2    10282.96    10192.73    137.29 o 
   3   0   2     1789.41     1634.13     43.67 o 
   4   0   2     3279.31     3343.60     95.68 o 
   5   0   2     1544.05     1449.05     88.12 o 
   6   0   2     1883.49     1943.97     64.40 o 
   7   0   2     1322.54     1393.96     63.44 o 
   8   0   2       51.61      109.58     47.60 o 
   9   0   2      496.00      509.82     78.59 o 
  10   0   2      786.84      634.00     92.36 o 
  11   0   2       20.42      -35.22     47.75 o 
 -11   1   2       31.62       22.26     36.14 o 
 -10   1   2      127.31      125.23     37.93 o 
  -9   1   2      898.61      794.59     60.71 o 
  -8   1   2     2050.41     1854.32     75.18 o 
  -7   1   2     2440.46     2509.91     67.09 o 
  -6   1   2     1145.77     1114.19     32.23 o 
  -5   1   2      306.79      276.62     13.33 o 
  -4   1   2      363.61      331.40     11.84 o 
  -3   1   2     2316.18     2133.95     48.88 o 
  -2   1   2     8256.43     8518.30     92.57 o 
  -1   1   2    12441.18    12272.54    118.67 o 
   0   1   2     8657.86     9065.82    160.12 o 
   1   1   2    24965.13    24602.24    289.19 o 
   2   1   2    19565.46    19217.37    166.84 o 
   3   1   2     8016.22     7694.07     83.32 o 
   4   1   2     2696.75     2690.68     44.95 o 
   5   1   2      404.18      467.92     25.24 o 
   6   1   2      784.52      738.79     28.67 o 
   7   1   2      368.47      361.64     30.71 o 
   8   1   2        2.96       31.28     28.47 o 
   9   1   2       31.41      -19.25     29.10 o 
  10   1   2      165.08      153.67     44.17 o 
  11   1   2      176.78      111.57     70.43 o 
 -11   2   2      106.97      117.87     42.11 o 
 -10   2   2      304.28      345.40     51.27 o 
  -9   2   2      262.87      203.84     40.26 o 
  -8   2   2       71.61       38.35     27.45 o 
  -7   2   2     1412.41     1380.04     62.93 o 
  -6   2   2     1108.01     1103.67     39.22 o 
  -5   2   2      608.45      571.99     27.55 o 
  -4   2   2     6554.50     6251.59     87.27 o 
  -3   2   2     1123.25     1075.95     28.77 o 
  -2   2   2     3617.19     3976.93     44.59 o 
  -1   2   2     7776.48     8057.76     88.74 o 
   0   2   2    34062.31    33114.74    238.45 o 
   1   2   2      618.06      619.43     16.88 o 
   2   2   2     3955.73     4218.83     51.84 o 
   3   2   2      408.82      368.32     16.33 o 
   4   2   2     1254.84     1273.25     30.54 o 
   5   2   2     1632.59     1577.94     36.70 o 
   6   2   2      786.10      792.59     29.81 o 
   7   2   2      668.03      690.96     38.98 o 
   8   2   2      236.78      270.08     42.72 o 
   9   2   2      296.26      346.21     65.10 o 
  10   2   2       50.33      -30.98     50.39 o 
  11   2   2       33.34       21.06     39.59 o 
 -11   3   2       63.61       49.29     40.65 o 
 -10   3   2      139.98       91.27     39.17 o 
  -9   3   2       60.12       71.42     34.95 o 
  -8   3   2      116.70       90.76     24.38 o 
  -7   3   2      977.71     1014.84     43.57 o 
  -6   3   2        5.90        3.53     15.18 o 
  -5   3   2       13.28       16.44     22.17 o 
  -4   3   2        6.45        6.53      9.97 o 
  -3   3   2      374.82      361.92     13.88 o 
  -2   3   2      600.15      634.01     17.77 o 
  -1   3   2    10317.66    11033.34    121.58 o 
   0   3   2    35172.99    35276.36    292.08 o 
   1   3   2     6271.49     6120.58     60.57 o 
   2   3   2      122.29       95.93      8.21 o 
   3   3   2    14276.71    14496.27    140.56 o 
   4   3   2     7896.96     7906.99    111.49 o 
   5   3   2     1421.83     1433.72     35.44 o 
   6   3   2      140.74       98.41     22.34 o 
   7   3   2       50.03       39.63     19.09 o 
   8   3   2       81.11       41.23     22.70 o 
   9   3   2        0.60      -24.46     28.58 o 
  10   3   2      115.88      106.07     51.21 o 
 -11   4   2       34.55      -36.36     41.51 o 
 -10   4   2       54.36       69.23     38.13 o 
  -9   4   2      259.05      298.34     76.20 o 
  -8   4   2      111.81       95.49     29.71 o 
  -7   4   2      354.24      396.36     41.51 o 
  -6   4   2      528.08      486.99     32.30 o 
  -5   4   2     1232.94     1278.07     60.67 o 
  -4   4   2     3317.72     3139.59     42.19 o 
  -3   4   2      359.49      373.89     16.29 o 
  -2   4   2      380.19      420.56     17.08 o 
  -1   4   2     5070.30     5133.39     61.25 o 
   0   4   2       35.08       48.76      7.82 o 
   1   4   2       17.61       44.40      7.59 o 
   2   4   2      217.18      279.95     18.56 o 
   3   4   2      128.89      119.37      9.00 o 
   4   4   2     2531.82     2577.24     55.75 o 
   5   4   2      139.15      107.94     15.27 o 
   6   4   2       39.73       28.58     17.78 o 
   7   4   2        1.50      -26.05     17.37 o 
   8   4   2      581.59      651.25     43.48 o 
   9   4   2      111.08       36.12     57.82 o 
  10   4   2        3.73        4.72     39.81 o 
 -11   5   2        2.21       -4.20     40.36 o 
 -10   5   2       55.18       74.67     39.53 o 
  -9   5   2      273.42      291.46     86.42 o 
  -8   5   2      159.34      137.52     28.95 o 
  -7   5   2      582.04      512.27     37.63 o 
  -6   5   2       54.97       34.34     15.33 o 
  -5   5   2        8.92       -2.37     11.92 o 
  -4   5   2        6.68        9.26      7.65 o 
  -3   5   2      435.92      464.85     27.82 o 
  -2   5   2     1552.81     1589.91     33.49 o 
  -1   5   2        1.00       -2.93      6.82 o 
   0   5   2        6.65        4.98      6.96 o 
   1   5   2     4378.29     4338.97     54.60 o 
   2   5   2     3064.26     3184.99     50.10 o 
   3   5   2      516.47      538.70     21.61 o 
   4   5   2      624.11      703.73     22.10 o 
   5   5   2       96.17       77.56     10.26 o 
   6   5   2       78.20       49.10     15.88 o 
   7   5   2      330.96      313.48     44.02 o 
   8   5   2       23.53       21.21     25.38 o 
   9   5   2        0.55        3.76     34.81 o 
  10   5   2       23.03       16.27     35.48 o 
 -10   6   2        2.41       46.81     39.08 o 
  -9   6   2       90.34       59.21     25.65 o 
  -8   6   2       45.66       59.97     21.05 o 
  -7   6   2       19.73       -3.19     16.66 o 
  -6   6   2       48.25        5.45     19.39 o 
  -5   6   2        3.76        0.08     18.11 o 
  -4   6   2      331.58      352.56     20.65 o 
  -3   6   2       24.95        5.25     10.00 o 
  -2   6   2       37.75       35.31     10.92 o 
  -1   6   2      581.14      546.19     26.25 o 
   0   6   2      560.28      667.83     22.61 o 
   1   6   2      519.80      499.37     20.47 o 
   2   6   2     1360.70     1494.49     50.26 o 
   3   6   2      103.82      135.16     12.97 o 
   4   6   2        1.81       -9.99      8.78 o 
   5   6   2      196.33      190.71     27.73 o 
   6   6   2       40.51       17.27     22.63 o 
   7   6   2        0.47      -12.19     20.32 o 
   8   6   2        0.64      -18.81     24.25 o 
   9   6   2        0.06      -39.98     26.65 o 
  10   6   2        7.82        7.98     62.30 o 
 -10   7   2       34.44        9.22     41.30 o 
  -9   7   2       53.80       71.16     31.42 o 
  -8   7   2       61.92       34.06     21.90 o 
  -7   7   2       65.85       52.74     20.58 o 
  -6   7   2      355.80      364.19     29.38 o 
  -5   7   2       19.36       16.66     15.74 o 
  -4   7   2       23.58       15.16     13.02 o 
  -3   7   2      157.28      159.04     17.62 o 
  -2   7   2      126.17      116.72     15.41 o 
  -1   7   2       88.04       89.00     14.16 o 
   0   7   2       57.92      100.21     17.19 o 
   1   7   2      295.31      329.72     19.50 o 
   2   7   2       59.49       63.67     15.94 o 
   3   7   2      983.26      995.97     27.96 o 
   4   7   2      175.25      185.34     17.19 o 
   5   7   2       83.25       85.54     22.26 o 
   6   7   2      141.00      171.89     31.81 o 
   7   7   2      154.18      120.75     32.38 o 
   8   7   2      107.67       34.37     35.82 o 
   9   7   2       67.94       26.42     40.43 o 
  -9   8   2        1.08      -40.84     27.23 o 
  -8   8   2       13.93        6.76     22.93 o 
  -7   8   2      128.96      132.01     39.03 o 
  -6   8   2        3.23       12.74     17.41 o 
  -5   8   2     1301.49     1239.27     43.33 o 
  -4   8   2      827.19      853.95     43.34 o 
  -3   8   2      543.70      589.75     41.37 o 
  -2   8   2     1087.01     1200.58     37.27 o 
  -1   8   2      134.73      139.69     18.55 o 
   0   8   2      207.52      231.08     24.88 o 
   1   8   2        1.88       -1.53     11.09 o 
   2   8   2       45.53       66.57     17.17 o 
   3   8   2        5.79        1.76     11.07 o 
   4   8   2      146.15      142.67     23.39 o 
   5   8   2      238.47      242.98     40.71 o 
   6   8   2      171.76      128.36     37.88 o 
   7   8   2      184.62      204.81     45.77 o 
   8   8   2      196.86      196.58     49.38 o 
   9   8   2        0.36       -1.70     40.07 o 
  -9   9   2      104.39      111.98     36.68 o 
  -8   9   2      129.25      149.49     34.48 o 
  -7   9   2        4.38      -13.88     21.06 o 
  -6   9   2      118.74      121.21     24.56 o 
  -5   9   2      200.71      283.87     28.07 o 
  -4   9   2       17.31       19.75     20.53 o 
  -3   9   2       18.44      -10.14     14.68 o 
  -2   9   2       51.04       36.06     17.87 o 
  -1   9   2     1102.30     1163.50     39.68 o 
   0   9   2     1002.92     1077.19     46.85 o 
   1   9   2     1439.48     1517.59     45.58 o 
   2   9   2     1014.83     1011.26     38.38 o 
   3   9   2       36.59       33.58     16.36 o 
   4   9   2      433.61      390.93     48.39 o 
   5   9   2       47.92       53.62     34.47 o 
   6   9   2        7.10      -28.73     31.04 o 
   7   9   2        6.76       18.53     43.20 o 
   8   9   2       12.47       37.37     39.45 o 
  -8  10   2       13.66      -17.95     40.87 o 
  -7  10   2       13.11       -6.79     27.36 o 
  -6  10   2       12.85        7.22     23.03 o 
  -5  10   2      111.05      151.72     26.03 o 
  -4  10   2       43.82       55.50     35.29 o 
  -3  10   2      896.76      925.54     53.18 o 
  -2  10   2     1169.66     1220.64     43.97 o 
  -1  10   2      575.23      612.91     41.57 o 
   0  10   2        2.04      -14.32     32.70 o 
   1  10   2        0.91      -22.62     15.08 o 
   2  10   2        4.69       -0.59     19.42 o 
   3  10   2       18.73       24.01     21.70 o 
   4  10   2       26.71       21.17     30.54 o 
   5  10   2       88.30       47.13     37.08 o 
   6  10   2      325.49      339.67     66.48 o 
   7  10   2      157.30      176.70     47.66 o 
  -7  11   2      260.60      329.54     57.94 o 
  -6  11   2       63.48      136.19     47.51 o 
  -5  11   2       60.07       56.78     30.26 o 
  -4  11   2        0.30      -33.51     24.51 o 
  -3  11   2      211.44      107.10     35.19 o 
  -2  11   2      132.91      161.57     29.42 o 
  -1  11   2      179.54      158.29     30.22 o 
   0  11   2      173.65      184.15     30.55 o 
   1  11   2      178.88      221.90     38.98 o 
   2  11   2      782.07      746.57     69.20 o 
   3  11   2      586.92      638.61     44.49 o 
   4  11   2      240.75      227.35     45.50 o 
   5  11   2      415.24      412.18     75.94 o 
   6  11   2       26.88      -44.98     38.10 o 
   7  11   2       75.68       18.97     43.77 o 
  -6  12   2       33.01       13.23     66.15 o 
  -5  12   2        5.34       -9.99     63.53 o 
  -4  12   2      170.15      117.24     63.74 o 
  -3  12   2      188.56      213.85     53.89 o 
  -2  12   2      114.81      150.97     31.86 o 
  -1  12   2       29.22       30.47     25.29 o 
   0  12   2       46.23       60.27     31.32 o 
   1  12   2      153.05      153.95     35.54 o 
   2  12   2        2.18       -2.39     23.66 o 
   3  12   2       39.35       44.85     35.06 o 
   4  12   2       25.48      -11.23     33.36 o 
   5  12   2       53.63       86.73     47.08 o 
  -5  13   2       41.14      133.43     79.31 o 
  -4  13   2       17.72      -55.38     77.34 o 
  -3  13   2        2.55       13.40     63.64 o 
  -2  13   2       49.90      109.71     43.82 o 
  -1  13   2      189.80      205.28     36.58 o 
   0  13   2      131.42      118.62     45.36 o 
   1  13   2      208.55      216.12     44.91 o 
   2  13   2      134.44      153.20     42.72 o 
   3  13   2       53.17       35.46     39.32 o 
   4  13   2       69.64       26.04     41.36 o 
  -2  14   2        0.55      -31.99     37.99 o 
  -1  14   2       41.13        5.01     36.67 o 
   0  14   2       71.28       39.79     49.41 o 
   1  14   2        2.56       10.66     35.58 o 
   2  14   2        8.19      -20.94     40.62 o 
 -11   1   3        7.21      -42.08     28.06 o 
 -10   1   3       32.51       40.62     36.18 o 
  -9   1   3       30.44       72.02     31.89 o 
  -8   1   3        0.46      -19.90     20.84 o 
  -7   1   3       94.91       74.33     23.88 o 
  -6   1   3        0.87        6.69     10.51 o 
  -5   1   3     1931.35     1996.02     39.23 o 
  -4   1   3       29.62       21.39      9.51 o 
  -3   1   3        2.13        8.56      4.62 o 
  -2   1   3    13638.82    14259.48    141.82 o 
  -1   1   3     2537.48     2442.45     36.16 o 
   0   1   3      137.43      138.16     18.83 o 
   1   1   3     4334.71     4363.56     50.87 o 
   2   1   3     2015.31     2065.60     33.79 o 
   3   1   3      164.98      185.18     13.47 o 
   4   1   3      815.62      783.84     25.39 o 
   5   1   3      373.25      377.76     21.61 o 
   6   1   3      511.17      565.00     27.27 o 
   7   1   3      227.20      218.55     26.58 o 
   8   1   3      200.49      196.10     79.11 o 
   9   1   3      149.67      119.03     39.01 o 
  10   1   3       23.55      -11.19     60.46 o 
 -11   2   3        3.17        8.56     54.04 o 
 -10   2   3       70.91       42.04     35.88 o 
  -9   2   3       35.09       14.52     27.58 o 
  -8   2   3      107.61       80.71     29.81 o 
  -7   2   3      126.71      135.56     21.27 o 
  -6   2   3      434.93      402.17     47.36 o 
  -5   2   3     1965.57     1767.00     44.19 o 
  -4   2   3     8637.34     8461.95    107.78 o 
  -3   2   3     5056.56     5187.43     71.76 o 
  -2   2   3        8.30       12.20      5.20 o 
  -1   2   3    19166.83    20018.92    169.54 o 
   0   2   3       69.50       67.31      7.82 o 
   1   2   3      404.97      453.45     16.11 o 
   2   2   3        2.24        3.12      6.75 o 
   3   2   3     2375.18     2396.69     41.09 o 
   4   2   3    10466.31    10737.16    116.70 o 
   5   2   3      671.85      595.03     35.07 o 
   6   2   3      137.89      126.03     16.86 o 
   7   2   3        3.09       -4.37     17.09 o 
   8   2   3        8.04      -27.16     18.89 o 
   9   2   3      107.45       74.09     35.00 o 
  10   2   3        0.20      -14.73     32.42 o 
 -11   3   3       20.81      -18.80     37.56 o 
 -10   3   3      223.19      225.15     47.12 o 
  -9   3   3       81.07       98.03     35.05 o 
  -8   3   3      683.59      708.46     61.39 o 
  -7   3   3      332.86      360.58     42.15 o 
  -6   3   3      279.98      317.58     40.19 o 
  -5   3   3      207.70      250.40     21.93 o 
  -4   3   3     1596.68     1633.40     41.11 o 
  -3   3   3     2128.76     2172.36     33.52 o 
  -2   3   3       74.46      103.34      9.55 o 
  -1   3   3    13006.00    13160.40    173.86 o 
   0   3   3     1487.60     1432.59     24.79 o 
   1   3   3      280.05      340.34     13.46 o 
   2   3   3     1518.33     1412.21     28.74 o 
   3   3   3     4637.38     4584.03     62.53 o 
   4   3   3      240.43      219.85     16.78 o 
   5   3   3        1.60        3.70     11.99 o 
   6   3   3       86.72       81.02     21.72 o 
   7   3   3        2.13      -23.63     17.16 o 
   8   3   3       36.29       51.26     25.20 o 
   9   3   3      543.86      461.08    103.18 o 
  10   3   3      148.89      109.18     42.73 o 
 -11   4   3       65.03       66.28     43.22 o 
 -10   4   3       38.50       27.26     36.34 o 
  -9   4   3      217.05      278.47     45.43 o 
  -8   4   3      358.74      302.13     32.77 o 
  -7   4   3     1150.05     1175.23     48.05 o 
  -6   4   3      530.72      568.29     33.96 o 
  -5   4   3     4114.11     4091.27     88.25 o 
  -4   4   3     1730.23     1732.46     29.66 o 
  -3   4   3     2547.94     2432.83     39.86 o 
  -2   4   3     5257.61     5258.31     63.92 o 
  -1   4   3     2579.87     2570.08     49.02 o 
   0   4   3     1607.03     1579.17     32.76 o 
   1   4   3     3102.53     3166.64     37.99 o 
   2   4   3     2614.45     2579.57     36.81 o 
   3   4   3     2090.36     2123.11     34.51 o 
   4   4   3       60.74       98.59     11.80 o 
   5   4   3      683.61      647.91     28.01 o 
   6   4   3     3762.31     3888.72     89.38 o 
   7   4   3      931.51      948.34     47.68 o 
   8   4   3      322.64      265.64     34.12 o 
   9   4   3       12.72        0.33     32.05 o 
  10   4   3       11.81       28.05     35.57 o 
 -11   5   3      161.52      153.83     49.66 o 
 -10   5   3       93.75      111.36     43.39 o 
  -9   5   3       55.06       90.03     37.03 o 
  -8   5   3      205.10      247.70     33.50 o 
  -7   5   3     1394.79     1323.08     44.62 o 
  -6   5   3      333.39      371.69     26.34 o 
  -5   5   3       27.33       16.34     17.77 o 
  -4   5   3       40.60       31.01     10.18 o 
  -3   5   3     1198.15     1312.73     31.25 o 
  -2   5   3     1913.79     1802.95     36.01 o 
  -1   5   3     5738.67     5413.56     76.69 o 
   0   5   3     9247.46     9160.94    119.88 o 
   1   5   3     9799.63     9942.20     97.36 o 
   2   5   3     6804.76     7078.75     73.23 o 
   3   5   3      467.02      460.94     15.88 o 
   4   5   3        3.42        2.48      7.19 o 
   5   5   3       83.79       89.53     11.14 o 
   6   5   3      214.18      161.87     26.86 o 
   7   5   3     1234.58     1249.40    105.17 o 
   8   5   3       92.06      103.95     27.90 o 
   9   5   3       56.38       34.53     28.26 o 
  10   5   3      134.06       91.08     43.34 o 
 -10   6   3        3.91       -7.16     27.17 o 
  -9   6   3        4.34      -25.66     22.41 o 
  -8   6   3       79.14       65.62     21.76 o 
  -7   6   3     1994.82     2025.20     55.52 o 
  -6   6   3     3628.14     3681.56     71.04 o 
  -5   6   3      763.91      776.16     32.77 o 
  -4   6   3     1778.94     1801.88     40.36 o 
  -3   6   3     3718.05     3688.34     58.89 o 
  -2   6   3     3417.57     3266.48     53.80 o 
  -1   6   3       24.88       35.51     10.43 o 
   0   6   3       13.81       18.89     10.04 o 
   1   6   3      375.05      457.76     19.87 o 
   2   6   3      446.43      494.96     18.32 o 
   3   6   3      862.04      820.17     24.17 o 
   4   6   3      504.09      557.18     32.45 o 
   5   6   3     1190.04     1251.41     65.49 o 
   6   6   3      321.53      418.89     67.56 o 
   7   6   3      478.14      442.87     52.61 o 
   8   6   3      249.73      195.61     74.45 o 
   9   6   3      283.94      396.99    112.00 o 
 -10   7   3       67.90      102.96     69.30 o 
  -9   7   3      277.15      374.84     36.58 o 
  -8   7   3       19.31       14.66     20.48 o 
  -7   7   3       26.32       34.93     19.49 o 
  -6   7   3       20.97       66.96     19.80 o 
  -5   7   3       40.77       28.92     16.31 o 
  -4   7   3       27.75       34.01     12.85 o 
  -3   7   3       27.37       14.83     12.04 o 
  -2   7   3     4641.10     4611.56     70.70 o 
  -1   7   3      850.77      876.67     29.17 o 
   0   7   3     1355.67     1310.68     37.76 o 
   1   7   3     3115.12     2877.84     49.34 o 
   2   7   3     1772.80     1779.77     42.49 o 
   3   7   3      569.42      581.45     42.65 o 
   4   7   3      143.09      113.33     27.98 o 
   5   7   3       25.30        9.35     25.02 o 
   6   7   3       65.51       71.98     32.15 o 
   7   7   3       28.45        7.89     30.14 o 
   8   7   3      546.52      531.91     61.05 o 
   9   7   3      114.82       33.31     40.10 o 
  -9   8   3      109.37      148.41     30.88 o 
  -8   8   3        4.53        5.62     22.61 o 
  -7   8   3      233.83      166.31     27.72 o 
  -6   8   3     1038.16     1073.71     44.38 o 
  -5   8   3     2332.94     2283.74     67.29 o 
  -4   8   3     2138.36     2292.76     99.56 o 
  -3   8   3     1492.82     1578.57     43.29 o 
  -2   8   3     1737.23     1822.75     58.59 o 
  -1   8   3      632.24      697.41     29.78 o 
   0   8   3       28.76       -2.63     13.64 o 
   1   8   3      916.69      881.08     34.10 o 
   2   8   3       62.33       59.95     16.07 o 
   3   8   3       21.17       24.12     16.67 o 
   4   8   3      644.97      795.18     41.46 o 
   5   8   3      145.49      123.92     35.45 o 
   6   8   3       93.42      106.72     36.98 o 
   7   8   3      288.35      376.56     58.87 o 
   8   8   3       58.14       42.83     40.04 o 
  -9   9   3       53.66       19.89     32.47 o 
  -8   9   3       42.02       22.15     29.53 o 
  -7   9   3        3.92      -24.94     19.28 o 
  -6   9   3        3.13        5.66     20.53 o 
  -5   9   3      178.73      156.35     46.34 o 
  -4   9   3      273.60      276.88     40.54 o 
  -3   9   3       50.81       58.56     16.97 o 
  -2   9   3       11.30        3.45     14.67 o 
  -1   9   3      454.23      461.49     34.42 o 
   0   9   3       31.38       31.48     19.11 o 
   1   9   3       49.80       38.59     14.84 o 
   2   9   3      453.19      405.09     34.31 o 
   3   9   3      429.63      446.20     35.32 o 
   4   9   3       46.39       15.44     29.72 o 
   5   9   3        2.96       16.34     33.21 o 
   6   9   3       18.58        0.37     33.34 o 
   7   9   3        0.65      -20.85     56.46 o 
   8   9   3        7.02       21.00     39.12 o 
  -8  10   3       63.30       77.15     35.12 o 
  -7  10   3       49.75       32.77     27.06 o 
  -6  10   3        4.45      -29.42     19.61 o 
  -5  10   3       36.84       42.65     26.71 o 
  -4  10   3        1.31       42.75     26.03 o 
  -3  10   3      435.23      381.17     34.56 o 
  -2  10   3      259.91      283.47     60.50 o 
  -1  10   3        4.66        7.14     28.97 o 
   0  10   3      295.61      278.14     32.25 o 
   1  10   3      394.57      381.03     35.28 o 
   2  10   3       23.81       41.26     21.58 o 
   3  10   3      240.75      231.99     30.77 o 
   4  10   3       53.74       46.45     33.61 o 
   5  10   3       28.10       24.01     39.71 o 
   6  10   3       36.48       81.99     41.71 o 
   7  10   3       63.97       44.51     42.26 o 
  -7  11   3       19.19       42.68     47.25 o 
  -6  11   3        2.84      -24.64     26.62 o 
  -5  11   3       16.55       27.52     34.92 o 
  -4  11   3        7.38      -32.78     29.53 o 
  -3  11   3       15.78      -18.76     51.99 o 
  -2  11   3       91.77       57.96     25.27 o 
  -1  11   3       34.66        8.75     28.51 o 
   0  11   3       20.28       -8.26     20.57 o 
   1  11   3        5.03      -12.45     29.70 o 
   2  11   3       32.04       -7.08     21.07 o 
   3  11   3        1.59       -9.70     21.42 o 
   4  11   3       41.48       13.98     33.49 o 
   5  11   3        2.07      -22.90     36.90 o 
   6  11   3        0.58       25.00     37.90 o 
  -6  12   3        2.29      -42.96     57.31 o 
  -5  12   3        7.65      -10.13     49.62 o 
  -4  12   3       25.12       38.27     37.09 o 
  -3  12   3       45.09       37.02     34.88 o 
  -2  12   3       14.32       48.62     25.53 o 
  -1  12   3      123.14       83.42     27.68 o 
   0  12   3        0.00      -26.42     43.35 o 
   1  12   3       13.74      -51.39     34.26 o 
   2  12   3        4.93       16.19     27.56 o 
   3  12   3       71.43       67.12     40.89 o 
   4  12   3        2.71      -26.42     65.31 o 
   5  12   3        4.55      -23.25     39.03 o 
  -5  13   3        2.26      -20.25     40.94 o 
  -4  13   3       13.41      -50.78     34.85 o 
  -3  13   3        4.00      -18.69     45.82 o 
  -2  13   3        0.62       51.38     38.95 o 
  -1  13   3       11.19        1.78     27.12 o 
   0  13   3        5.33      -43.10     28.74 o 
   1  13   3        0.38       19.07     31.39 o 
   2  13   3       16.56      -28.35     31.27 o 
   3  13   3       26.05       31.14     40.88 o 
   4  13   3       65.76       33.56     43.72 o 
  -2  14   3       34.94       19.49     37.31 o 
  -1  14   3       79.05      129.85     35.70 o 
   0  14   3       37.21       61.30     38.21 o 
   1  14   3       38.86       27.22     36.26 o 
 -11   0   4       22.21      -27.77     36.53 o 
 -10   0   4       41.61       83.90     50.76 o 
  -9   0   4      258.30      304.65     63.18 o 
  -8   0   4     1913.07     1791.28    105.78 o 
  -7   0   4     5758.83     5363.77    172.38 o 
  -6   0   4     1110.77     1122.18     38.25 o 
  -5   0   4      665.47      530.14     26.10 o 
  -4   0   4     8573.39     8254.79    117.99 o 
  -3   0   4     1181.17     1096.31     22.80 o 
  -2   0   4     8186.56     8719.73    118.29 o 
  -1   0   4       98.38      102.91     17.09 o 
   0   0   4      389.81      359.12     25.61 o 
   1   0   4    10722.29    10847.28    159.31 o 
   2   0   4     5442.11     4676.45     83.25 o 
   3   0   4    16111.67    16482.17    223.67 o 
   4   0   4     5982.01     5754.55    150.29 o 
   5   0   4     2158.30     2203.09     67.39 o 
   6   0   4      734.52      832.20    115.23 o 
   7   0   4      108.30       96.24     40.39 o 
   8   0   4      633.15      664.66     82.14 o 
   9   0   4      453.93      499.60     83.80 o 
  10   0   4        1.16      -10.76     49.57 o 
 -11   1   4      176.20      205.34     48.88 o 
 -10   1   4       88.31      115.42     38.16 o 
  -9   1   4      425.93      448.86     50.58 o 
  -8   1   4      835.07      744.81     52.98 o 
  -7   1   4      806.60      823.83     35.43 o 
  -6   1   4      439.84      442.99     25.93 o 
  -5   1   4       30.57       36.30      7.90 o 
  -4   1   4     5702.55     5449.13     60.44 o 
  -3   1   4     4859.58     5030.05     55.88 o 
  -2   1   4      528.88      450.39     13.61 o 
  -1   1   4     8673.77     8848.77    165.19 o 
   0   1   4     9022.34     8796.88    118.62 o 
   1   1   4     3579.28     3464.52     68.44 o 
   2   1   4     2035.65     1908.16     33.98 o 
   3   1   4     1126.21     1073.49     27.89 o 
   4   1   4      327.01      350.26     40.07 o 
   5   1   4      325.04      399.71     23.15 o 
   6   1   4      583.93      603.83     29.73 o 
   7   1   4      573.40      616.50     32.14 o 
   8   1   4      550.47      638.73     78.86 o 
   9   1   4      482.94      535.73     76.03 o 
  10   1   4      262.49      321.11     53.41 o 
 -11   2   4        2.67        0.95     40.25 o 
 -10   2   4       22.10       52.43     35.08 o 
  -9   2   4      216.76      176.18     38.25 o 
  -8   2   4     1251.65     1135.94     67.02 o 
  -7   2   4      988.47      940.85     44.08 o 
  -6   2   4     3830.72     3840.13     72.46 o 
  -5   2   4     2714.34     2726.34     77.78 o 
  -4   2   4      648.83      644.26     25.36 o 
  -3   2   4     1161.55     1346.53     27.14 o 
  -2   2   4      890.92      925.90     20.15 o 
  -1   2   4      177.41      182.40     13.33 o 
   0   2   4      733.89      825.73     21.08 o 
   1   2   4     2584.94     2570.92     40.77 o 
   2   2   4     5596.91     5365.16     65.74 o 
   3   2   4    13806.87    13715.70    138.16 o 
   4   2   4     8331.69     8246.03    123.19 o 
   5   2   4     3689.50     3721.71     63.57 o 
   6   2   4      934.96      927.08     35.31 o 
   7   2   4      616.65      602.73     39.70 o 
   8   2   4       13.88        1.64     21.13 o 
   9   2   4        0.10       11.07     33.15 o 
  10   2   4       29.89       17.40     40.97 o 
 -11   3   4       33.88       34.27     44.88 o 
 -10   3   4      326.34      300.86     49.73 o 
  -9   3   4      427.17      398.87     71.11 o 
  -8   3   4      184.88      227.85     38.78 o 
  -7   3   4       35.26       18.24     18.99 o 
  -6   3   4     1352.44     1435.47     47.47 o 
  -5   3   4      176.66      198.52     21.42 o 
  -4   3   4       69.47       35.39     12.32 o 
  -3   3   4      454.49      408.93     16.83 o 
  -2   3   4      525.87      446.27     15.94 o 
  -1   3   4       17.73       40.58      7.65 o 
   0   3   4     8357.32     8134.53     78.00 o 
   1   3   4     2269.18     2311.07     41.04 o 
   2   3   4     3046.52     3025.19     46.01 o 
   3   3   4      212.72      201.68     15.41 o 
   4   3   4     1973.51     2051.39     43.26 o 
   5   3   4      341.94      392.96     23.92 o 
   6   3   4      107.92       51.23     30.23 o 
   7   3   4        2.45      -25.50     18.24 o 
   8   3   4        7.53       -6.21     22.35 o 
   9   3   4       36.54       29.13     35.18 o 
  10   3   4       97.46      140.75     43.18 o 
 -11   4   4        1.49      -49.92     37.06 o 
 -10   4   4        0.16      -25.76     32.80 o 
  -9   4   4        8.42       31.11     47.83 o 
  -8   4   4       94.96       46.89     23.67 o 
  -7   4   4      918.59     1031.20     63.60 o 
  -6   4   4       55.93       76.02     19.80 o 
  -5   4   4      670.55      663.50     27.81 o 
  -4   4   4     1390.69     1494.28     30.22 o 
  -3   4   4       36.43       35.77      8.76 o 
  -2   4   4       38.04       63.37      9.36 o 
  -1   4   4     3158.29     3069.26     55.36 o 
   0   4   4     3549.74     3603.28     47.96 o 
   1   4   4      578.74      608.19     23.83 o 
   2   4   4     2845.38     2824.10     45.94 o 
   3   4   4      116.67      120.85     10.92 o 
   4   4   4     1032.64     1038.38     25.88 o 
   5   4   4      940.56      970.26     39.83 o 
   6   4   4     1343.15     1402.37     51.27 o 
   7   4   4       67.97       37.38     23.06 o 
   8   4   4      151.63      118.73     29.97 o 
   9   4   4       11.55      -28.25     31.56 o 
  10   4   4       18.04       58.63     80.25 o 
 -11   5   4        0.04       -1.68     40.32 o 
 -10   5   4        0.14       21.01     39.65 o 
  -9   5   4       28.54       36.64     33.34 o 
  -8   5   4      498.30      478.84     39.96 o 
  -7   5   4       53.54       46.90     17.22 o 
  -6   5   4      192.04      191.87     21.74 o 
  -5   5   4       11.17        8.71     12.64 o 
  -4   5   4      131.41      142.50     13.76 o 
  -3   5   4     2203.22     2358.96     42.80 o 
  -2   5   4     1926.05     2127.32     39.33 o 
  -1   5   4      168.64      203.85     13.73 o 
   0   5   4      693.23      719.33     25.66 o 
   1   5   4      768.46      746.89     21.84 o 
   2   5   4      119.11      109.68     11.05 o 
   3   5   4      128.66      155.54     16.67 o 
   4   5   4       15.62       16.02      9.06 o 
   5   5   4        0.40      -18.20     12.13 o 
   6   5   4      566.60      608.84     43.22 o 
   7   5   4      374.08      286.31     33.43 o 
   8   5   4      203.28       93.43     29.74 o 
   9   5   4       28.62       49.81     36.47 o 
 -10   6   4       28.21       16.03     27.19 o 
  -9   6   4       22.07       12.66     24.19 o 
  -8   6   4      276.06      271.00     29.60 o 
  -7   6   4      452.09      384.94     30.45 o 
  -6   6   4       14.18      -11.22     15.78 o 
  -5   6   4       30.87       33.65     14.85 o 
  -4   6   4        9.49       10.46     10.99 o 
  -3   6   4      457.41      495.36     23.11 o 
  -2   6   4      977.48     1044.02     59.56 o 
  -1   6   4      701.06      673.49     28.31 o 
   0   6   4      284.96      291.57     29.88 o 
   1   6   4        2.79       -2.01      9.99 o 
   2   6   4      937.79      976.20     34.39 o 
   3   6   4       51.92       58.57     12.67 o 
   4   6   4       45.13       58.47     12.01 o 
   5   6   4       84.14       87.97     22.00 o 
   6   6   4       25.29       13.11     29.22 o 
   7   6   4      225.61      221.94    128.64 o 
   8   6   4      241.80      252.97     46.22 o 
   9   6   4      247.23      165.04     63.64 o 
 -10   7   4        2.65       42.78     31.47 o 
  -9   7   4       19.14       17.39     28.72 o 
  -8   7   4       30.83       49.74     23.19 o 
  -7   7   4        5.75       -2.97     17.52 o 
  -6   7   4        0.21        6.21     16.85 o 
  -5   7   4      391.48      344.75     32.85 o 
  -4   7   4       23.22       23.10     19.07 o 
  -3   7   4        3.75       -2.06     11.35 o 
  -2   7   4     1100.45     1073.49     32.98 o 
  -1   7   4       51.02       23.80     11.52 o 
   0   7   4      340.90      360.10     24.22 o 
   1   7   4      192.85      195.97     20.24 o 
   2   7   4      326.65      366.89     22.77 o 
   3   7   4        3.51       -4.26     14.37 o 
   4   7   4      122.85      102.49     22.14 o 
   5   7   4       39.43       19.49     25.24 o 
   6   7   4      260.95      235.89     42.25 o 
   7   7   4       69.44       49.24     35.72 o 
   8   7   4       16.87       38.83     38.87 o 
   9   7   4       36.25       15.15     38.04 o 
  -9   8   4        0.75       32.30     26.38 o 
  -8   8   4       14.66      -19.06     25.77 o 
  -7   8   4      483.07      557.73     38.64 o 
  -6   8   4       89.52       73.46     26.10 o 
  -5   8   4       60.81       59.15     22.52 o 
  -4   8   4      135.82      111.43     23.93 o 
  -3   8   4      586.96      661.82     30.78 o 
  -2   8   4       98.33      118.79     19.55 o 
  -1   8   4        0.36       19.35     15.84 o 
   0   8   4      732.43      723.83     56.14 o 
   1   8   4      283.57      205.73     22.48 o 
   2   8   4      313.24      327.65     29.94 o 
   3   8   4        4.60       15.83     16.30 o 
   4   8   4       98.80      123.67     23.75 o 
   5   8   4      646.46      598.58     75.97 o 
   6   8   4      417.84      330.74     51.34 o 
   7   8   4       13.40        5.60     53.98 o 
   8   8   4      151.08       84.74     46.05 o 
  -9   9   4       80.73      120.59     31.64 o 
  -8   9   4        2.51      -22.41     23.53 o 
  -7   9   4        0.62        6.51     21.95 o 
  -6   9   4       96.77      101.70     24.92 o 
  -5   9   4       71.65       46.72     25.42 o 
  -4   9   4       93.14       83.15     22.86 o 
  -3   9   4     1284.09     1363.16     50.75 o 
  -2   9   4     1393.16     1403.37     52.48 o 
  -1   9   4      703.03      686.33     40.61 o 
   0   9   4      197.11      201.55     42.85 o 
   1   9   4      569.16      510.28     32.74 o 
   2   9   4      102.79       96.16     28.49 o 
   3   9   4       15.74       27.11     20.27 o 
   4   9   4       17.28       20.57     21.26 o 
   5   9   4        1.82       41.28     31.42 o 
   6   9   4        0.55      -19.76     32.34 o 
   7   9   4      147.38      166.02     68.93 o 
   8   9   4      241.75      199.67     60.04 o 
  -8  10   4       26.20       29.90     27.48 o 
  -7  10   4        8.72        2.27     24.19 o 
  -6  10   4      216.64      225.55     30.83 o 
  -5  10   4      679.68      936.21    173.75 o 
  -4  10   4      308.42      315.97     46.73 o 
  -3  10   4      105.26      113.41     25.22 o 
  -2  10   4       56.09       -1.81     20.55 o 
  -1  10   4       93.08       57.21     23.04 o 
   0  10   4       46.92        2.90     20.59 o 
   1  10   4      302.94      259.94     28.22 o 
   2  10   4      248.52      306.08     33.93 o 
   3  10   4      403.30      366.91     37.13 o 
   4  10   4      517.05      554.92     58.06 o 
   5  10   4      111.44       85.83     40.38 o 
   6  10   4       22.97       21.90     37.70 o 
   7  10   4       74.36       92.95     47.78 o 
  -7  11   4        0.31      -43.15     28.77 o 
  -6  11   4       10.67       24.48     28.96 o 
  -5  11   4       19.11       44.21     38.39 o 
  -4  11   4      103.37       97.02     40.80 o 
  -3  11   4       46.83       18.52     30.93 o 
  -2  11   4        3.71        6.08     21.66 o 
  -1  11   4      277.11      287.30     35.61 o 
   0  11   4      566.26      587.04     56.13 o 
   1  11   4      307.82      279.86     41.87 o 
   2  11   4      170.21      136.25     29.55 o 
   3  11   4       72.29       56.52     34.88 o 
   4  11   4       38.13       52.95     37.48 o 
   5  11   4       31.47       20.24     39.25 o 
   6  11   4      134.49      103.26     46.57 o 
  -6  12   4       33.09       65.17     33.46 o 
  -5  12   4       82.93       87.45     44.41 o 
  -4  12   4      134.11      190.48     46.83 o 
  -3  12   4      176.93      117.63     68.31 o 
  -2  12   4       64.48       88.51     29.57 o 
  -1  12   4        4.63        8.96     23.90 o 
   0  12   4      293.99      260.86     43.95 o 
   1  12   4      262.77      195.70     60.83 o 
   2  12   4      232.32      198.88     35.36 o 
   3  12   4      158.57      243.65     49.15 o 
   4  12   4      186.10      168.44     47.63 o 
   5  12   4       45.84       94.97     48.12 o 
  -5  13   4        7.25      -38.10     40.44 o 
  -4  13   4        3.27      -27.28     36.45 o 
  -3  13   4       34.87      -17.75     44.93 o 
  -2  13   4      148.39      131.32     43.83 o 
  -1  13   4       74.62      148.41     35.15 o 
   0  13   4       13.85       26.82     27.66 o 
   1  13   4       18.13       -5.06     58.20 o 
   2  13   4       59.31       56.92     35.30 o 
   3  13   4       18.28       24.75     38.13 o 
  -2  14   4       10.16       34.80     42.04 o 
  -1  14   4        2.15       29.33     50.13 o 
   0  14   4       12.09       56.40     38.44 o 
 -11   1   5        3.38      -17.67     35.03 o 
 -10   1   5        1.83      -30.68     33.07 o 
  -9   1   5        1.64      -18.83     27.60 o 
  -8   1   5      226.85      251.88     38.80 o 
  -7   1   5      111.91       87.02     71.15 o 
  -6   1   5       54.99       38.55     14.61 o 
  -5   1   5     3079.67     3136.55     44.08 o 
  -4   1   5     8181.25     8419.07     74.28 o 
  -3   1   5     1646.00     1675.33     27.85 o 
  -2   1   5      133.89      117.96     10.57 o 
  -1   1   5        5.23       -8.26      5.51 o 
   0   1   5        5.82        7.15      5.52 o 
   1   1   5      116.88      122.21      9.17 o 
   2   1   5     1477.71     1543.12     31.75 o 
   3   1   5       53.39       60.64     11.26 o 
   4   1   5      605.23      688.60     27.73 o 
   5   1   5       15.08        8.22     11.84 o 
   6   1   5      616.46      593.43     41.36 o 
   7   1   5        3.97       20.28     16.58 o 
   8   1   5       45.03      104.55     35.29 o 
   9   1   5        2.63       50.31     36.30 o 
  10   1   5       52.64       33.47     40.54 o 
 -11   2   5       83.03       83.69     40.87 o 
 -10   2   5       59.44       45.56     33.65 o 
  -9   2   5       20.07       57.35     37.82 o 
  -8   2   5       78.51      132.79     50.96 o 
  -7   2   5      747.30      740.01     37.04 o 
  -6   2   5      446.13      427.39     27.45 o 
  -5   2   5      276.58      340.79     22.86 o 
  -4   2   5      158.44      170.21     13.95 o 
  -3   2   5      299.24      318.86     15.53 o 
  -2   2   5        2.18        4.76      5.15 o 
  -1   2   5      179.76      182.67     23.64 o 
   0   2   5      245.73      247.46     14.00 o 
   1   2   5      635.99      647.40     21.05 o 
   2   2   5     7730.76     7640.37     86.81 o 
   3   2   5     1871.82     1854.03     38.90 o 
   4   2   5      162.92      153.48     16.45 o 
   5   2   5      258.57      233.58     21.07 o 
   6   2   5     1136.20     1167.04     39.99 o 
   7   2   5        0.17      -26.70     17.80 o 
   8   2   5        0.79      -21.84     21.27 o 
   9   2   5        6.61      -24.99     46.55 o 
  10   2   5      104.85       77.59     43.13 o 
 -11   3   5      107.62       55.23     42.22 o 
 -10   3   5       81.75       60.69     35.69 o 
  -9   3   5       39.67       47.36     32.02 o 
  -8   3   5      143.19      177.02     46.81 o 
  -7   3   5       59.71       44.97     19.10 o 
  -6   3   5      610.39      630.86     48.00 o 
  -5   3   5      388.23      319.37     23.60 o 
  -4   3   5     3261.02     3234.58     50.70 o 
  -3   3   5    14197.98    15096.17    142.17 o 
  -2   3   5     4143.77     4049.93     52.26 o 
  -1   3   5     3420.13     3289.52     48.13 o 
   0   3   5     2699.60     2656.74     63.09 o 
   1   3   5     1896.31     1836.46     37.62 o 
   2   3   5      828.67      903.19     24.94 o 
   3   3   5      332.14      357.05     19.63 o 
   4   3   5      314.12      343.41     21.84 o 
   5   3   5      107.48       86.57     16.95 o 
   6   3   5      376.69      411.82     40.22 o 
   7   3   5      531.37      622.36     42.68 o 
   8   3   5      139.43      220.36     34.04 o 
   9   3   5      285.97      364.97     63.96 o 
  10   3   5       27.07        8.15     37.17 o 
 -11   4   5        6.07       53.91     41.05 o 
 -10   4   5       71.61       66.85     44.44 o 
  -9   4   5      575.92      538.93     79.27 o 
  -8   4   5      476.79      574.60     48.38 o 
  -7   4   5     1746.48     1655.89     55.02 o 
  -6   4   5       60.49       58.68     18.65 o 
  -5   4   5      445.53      413.60     23.71 o 
  -4   4   5      251.46      276.56     15.28 o 
  -3   4   5      105.09      132.90     12.33 o 
  -2   4   5     5236.31     5596.85     68.18 o 
  -1   4   5       14.64      -10.86      8.69 o 
   0   4   5     1925.11     1868.44     33.72 o 
   1   4   5     3362.31     3429.75     48.62 o 
   2   4   5     2433.43     2300.73     41.20 o 
   3   4   5     3540.86     3499.08     61.09 o 
   4   4   5     2889.66     2852.54     54.55 o 
   5   4   5      215.89      199.72     20.43 o 
   6   4   5       71.98       65.62     21.82 o 
   7   4   5       16.14       40.15     31.10 o 
   8   4   5       20.66       43.94     27.97 o 
   9   4   5        6.64       44.09     55.54 o 
 -11   5   5       42.68      117.67     46.78 o 
 -10   5   5       52.93       94.65     52.90 o 
  -9   5   5        1.62        8.64     33.03 o 
  -8   5   5      102.21      107.67     22.60 o 
  -7   5   5        3.30      -10.27     14.94 o 
  -6   5   5     1039.49     1021.67     37.60 o 
  -5   5   5     1212.91     1282.01     38.36 o 
  -4   5   5      340.60      351.87     36.19 o 
  -3   5   5     2666.51     2565.04     45.39 o 
  -2   5   5     7664.21     7960.03     91.27 o 
  -1   5   5    20019.94    20058.54    223.25 o 
   0   5   5     6495.59     6464.73     85.87 o 
   1   5   5      229.98      209.67     15.28 o 
   2   5   5      628.18      629.12     19.96 o 
   3   5   5      386.44      455.63     22.68 o 
   4   5   5      969.41     1061.61     34.41 o 
   5   5   5      615.98      613.36     30.65 o 
   6   5   5      123.24      192.00     37.59 o 
   7   5   5      322.55      363.69     47.85 o 
   8   5   5      247.40      272.05     54.25 o 
   9   5   5      298.18      344.51     69.12 o 
 -10   6   5      218.01      225.96     38.80 o 
  -9   6   5      207.84      289.04     51.47 o 
  -8   6   5      225.24      233.36     28.72 o 
  -7   6   5      126.61      115.53     22.47 o 
  -6   6   5     2014.07     1974.69     52.44 o 
  -5   6   5     1481.12     1550.84     51.60 o 
  -4   6   5       98.68      110.44     15.26 o 
  -3   6   5      567.20      541.17     23.99 o 
  -2   6   5      429.62      482.62     34.19 o 
  -1   6   5     4255.97     4001.46     58.16 o 
   0   6   5     4542.74     4439.62     71.37 o 
   1   6   5     1388.18     1357.67     61.85 o 
   2   6   5      754.95      752.51     39.47 o 
   3   6   5     3095.99     3175.36     78.24 o 
   4   6   5      780.38      799.05     43.75 o 
   5   6   5      892.87      865.83     33.05 o 
   6   6   5      139.72      141.43     35.31 o 
   7   6   5      100.03      129.90     38.48 o 
   8   6   5       66.22       64.93     38.00 o 
   9   6   5      216.64      104.88     43.24 o 
 -10   7   5       82.72      104.94     35.83 o 
  -9   7   5       42.77       43.34     27.26 o 
  -8   7   5      137.59      129.97     26.50 o 
  -7   7   5       85.21       62.24     21.34 o 
  -6   7   5      136.88      201.90     29.55 o 
  -5   7   5     2304.07     2280.31     64.72 o 
  -4   7   5     2941.76     3028.44     71.05 o 
  -3   7   5      859.27      803.38     30.65 o 
  -2   7   5     2803.27     2844.46     52.89 o 
  -1   7   5      460.92      413.68     29.14 o 
   0   7   5      954.25      969.42     36.37 o 
   1   7   5     1624.11     1724.69     57.18 o 
   2   7   5      569.46      623.08     44.06 o 
   3   7   5        2.44        3.50     15.84 o 
   4   7   5        4.61       -0.57     15.09 o 
   5   7   5       59.22       59.94     29.72 o 
   6   7   5      239.17      296.75     46.70 o 
   7   7   5      406.25      400.30     54.92 o 
   8   7   5      303.09      426.73     77.15 o 
  -9   8   5        3.94       59.49     26.28 o 
  -8   8   5       26.20       -7.55     23.13 o 
  -7   8   5      210.38      233.22     30.36 o 
  -6   8   5      623.52      746.62     40.24 o 
  -5   8   5       25.66       18.93     27.46 o 
  -4   8   5       41.06       27.16     19.70 o 
  -3   8   5      614.21      683.85     31.08 o 
  -2   8   5       19.00       36.00     16.95 o 
  -1   8   5     1289.94     1338.73     48.60 o 
   0   8   5     1257.00     1261.38     48.31 o 
   1   8   5      897.27      928.33     42.84 o 
   2   8   5     1288.44     1336.38     78.56 o 
   3   8   5      494.29      493.70     46.65 o 
   4   8   5      227.91      243.70     29.72 o 
   5   8   5       74.69       68.28     31.77 o 
   6   8   5       31.23       34.62     32.34 o 
   7   8   5      108.57       11.69     37.58 o 
   8   8   5       39.13       80.40     42.68 o 
  -9   9   5        0.24       19.08     27.32 o 
  -8   9   5       46.25       40.29     25.52 o 
  -7   9   5       39.24       -0.61     21.70 o 
  -6   9   5      211.35      299.87     31.62 o 
  -5   9   5       64.06       51.87     31.03 o 
  -4   9   5      495.66      637.50     55.38 o 
  -3   9   5     1152.33     1111.37     52.06 o 
  -2   9   5      797.85      748.61     52.80 o 
  -1   9   5       79.46       73.72     22.02 o 
   0   9   5       21.36       27.02     19.43 o 
   1   9   5      478.65      455.21     32.14 o 
   2   9   5      326.23      366.14     35.02 o 
   3   9   5        4.83       13.27     21.12 o 
   4   9   5        0.32       -9.39     21.01 o 
   5   9   5       42.84       15.43     34.48 o 
   6   9   5       72.71       90.00     40.94 o 
   7   9   5       31.79        5.63     52.03 o 
  -8  10   5        8.05       12.46     33.57 o 
  -7  10   5       19.49       -6.80     25.99 o 
  -6  10   5        5.61       45.90     38.73 o 
  -5  10   5        4.32        5.08     33.24 o 
  -4  10   5        0.79      -21.94     27.79 o 
  -3  10   5       18.00       40.52     28.53 o 
  -2  10   5      116.66       70.94     24.45 o 
  -1  10   5      137.95       91.73     25.49 o 
   0  10   5       39.28       53.80     23.64 o 
   1  10   5      629.11      590.49     37.75 o 
   2  10   5      158.54      128.41     45.20 o 
   3  10   5        0.84        1.37     20.55 o 
   4  10   5       36.40       48.35     34.79 o 
   5  10   5        8.88       -0.66     35.71 o 
   6  10   5        3.42       11.83     37.92 o 
   7  10   5        1.38      -13.05     41.54 o 
  -7  11   5        6.67      -21.77     29.73 o 
  -6  11   5        9.44       26.94     41.13 o 
  -5  11   5       45.58       62.53     40.35 o 
  -4  11   5       36.56       37.61     65.98 o 
  -3  11   5       17.85      -38.17     25.44 o 
  -2  11   5       94.17       76.32     25.61 o 
  -1  11   5      428.24      284.83     35.75 o 
   0  11   5      111.86      119.59     28.51 o 
   1  11   5       23.06       89.36     27.22 o 
   2  11   5        8.89        9.13     23.67 o 
   3  11   5        0.39      -25.83     21.88 o 
   4  11   5        2.43       21.60     35.89 o 
   5  11   5        3.84      -22.33     35.29 o 
   6  11   5        0.06      -23.37     44.60 o 
  -6  12   5        1.52       -6.22     41.99 o 
  -5  12   5        1.58       21.19     40.41 o 
  -4  12   5       18.91      -25.62     40.73 o 
  -3  12   5        3.53      -23.07     29.30 o 
  -2  12   5        5.18       55.94     32.92 o 
  -1  12   5      261.65      221.47     36.01 o 
   0  12   5        4.57        1.19     24.78 o 
   1  12   5      627.00      513.13    158.81 o 
   2  12   5       45.37       75.15     30.30 o 
   3  12   5        3.61        2.57     35.32 o 
   4  12   5        0.81        3.30     38.18 o 
  -4  13   5        6.35      -50.43     35.25 o 
  -3  13   5       10.95      -53.86     51.54 o 
  -2  13   5        0.64       16.05     35.44 o 
  -1  13   5       14.73       11.58     28.94 o 
   0  13   5       33.79       61.18     29.40 o 
   1  13   5       53.99       48.65     46.12 o 
   2  13   5        0.90       31.84     56.20 o 
   3  13   5        6.51        4.62     38.33 o 
 -11   0   6      121.79      113.75     63.88 o 
 -10   0   6       77.41      119.81     55.16 o 
  -9   0   6      707.77      861.34     88.04 o 
  -8   0   6     1661.96     1812.53    105.20 o 
  -7   0   6     2914.30     3096.11    128.15 o 
  -6   0   6     3764.89     3467.71    116.93 o 
  -5   0   6     3112.29     2968.37     62.64 o 
  -4   0   6     2039.28     2130.64     38.65 o 
  -3   0   6     5592.51     5662.15     93.31 o 
  -2   0   6     2184.60     2070.41     70.57 o 
  -1   0   6     2432.90     2180.97     75.43 o 
   0   0   6     2122.76     2031.15     69.29 o 
   1   0   6     4833.08     4652.99     75.76 o 
   2   0   6     3698.77     3536.44     76.70 o 
   3   0   6     7453.12     7402.39    169.59 o 
   4   0   6      525.19      554.29     37.18 o 
   5   0   6      443.54      461.00     57.75 o 
   6   0   6        0.33       15.98     21.91 o 
   7   0   6        1.85       43.00     25.02 o 
   8   0   6      760.72      688.07     87.35 o 
   9   0   6      647.76      668.82     92.44 o 
  10   0   6       35.43       34.14     54.43 o 
 -11   1   6       13.06       42.01     36.99 o 
 -10   1   6        8.57        5.06     30.91 o 
  -9   1   6       28.52        4.08     29.02 o 
  -8   1   6      214.64      199.55    100.39 o 
  -7   1   6      817.34      802.63     50.95 o 
  -6   1   6     2670.39     2578.81     55.55 o 
  -5   1   6     5987.54     6082.02     97.75 o 
  -4   1   6    10341.93    10533.29    106.42 o 
  -3   1   6      574.55      508.83     19.11 o 
  -2   1   6      468.52      493.08     16.77 o 
  -1   1   6     2754.36     2633.05     56.32 o 
   0   1   6      839.03      931.64     23.54 o 
   1   1   6        6.17       14.61      8.58 o 
   2   1   6     1022.19     1035.77     27.43 o 
   3   1   6     1724.66     1678.54     38.17 o 
   4   1   6     1049.44     1111.84     34.35 o 
   5   1   6     3906.78     3719.47     67.67 o 
   6   1   6     2354.87     2500.79     74.86 o 
   7   1   6      915.32      893.52     40.44 o 
   8   1   6      430.42      527.75     92.23 o 
   9   1   6      203.93      274.36     48.54 o 
  10   1   6       42.73        1.49     38.07 o 
 -11   2   6      130.74      146.23     47.73 o 
 -10   2   6      145.66      104.68     39.70 o 
  -9   2   6      288.51      280.11     54.33 o 
  -8   2   6     2495.47     2542.65    122.25 o 
  -7   2   6      671.66      657.20     40.69 o 
  -6   2   6       66.01       44.70     15.94 o 
  -5   2   6       89.64       74.87      9.26 o 
  -4   2   6      904.48      927.65     67.31 o 
  -3   2   6      391.11      393.15     14.69 o 
  -2   2   6        6.92       10.07      5.33 o 
  -1   2   6     1112.49      999.23     33.81 o 
   0   2   6      867.34      811.81     23.78 o 
   1   2   6     3250.55     2843.58     47.58 o 
   2   2   6     7379.56     7464.49     88.12 o 
   3   2   6     2834.27     2637.25     49.01 o 
   4   2   6     1039.70     1022.12     32.95 o 
   5   2   6      533.02      497.05     28.06 o 
   6   2   6      160.77      142.39     20.79 o 
   7   2   6      334.41      375.44     37.34 o 
   8   2   6        1.47       23.47     25.88 o 
   9   2   6        5.50       -1.66     34.14 o 
 -11   3   6        3.86      -29.08     34.53 o 
 -10   3   6       14.25       61.05     36.87 o 
  -9   3   6       13.57        9.34     30.25 o 
  -8   3   6        2.86       -6.46     25.33 o 
  -7   3   6     1402.54     1491.80     50.12 o 
  -6   3   6      326.49      312.68     25.78 o 
  -5   3   6      700.04      565.28     40.35 o 
  -4   3   6     6026.55     6206.02     74.27 o 
  -3   3   6     5002.42     5081.24     64.50 o 
  -2   3   6     1569.81     1641.45     28.07 o 
  -1   3   6      739.77      708.86     24.46 o 
   0   3   6      270.75      299.20     17.73 o 
   1   3   6       11.16        6.99      8.81 o 
   2   3   6        6.29        5.94      7.40 o 
   3   3   6     3013.81     2950.15     64.00 o 
   4   3   6     2892.14     3069.41     58.07 o 
   5   3   6      911.93      937.72     38.21 o 
   6   3   6     1828.50     1962.68     52.27 o 
   7   3   6       18.77       33.20     34.79 o 
   8   3   6       77.23       79.91     28.97 o 
   9   3   6      150.39      239.67     50.19 o 
 -11   4   6       63.86       65.13     41.97 o 
 -10   4   6      105.77      101.14     65.19 o 
  -9   4   6       20.94       56.87     33.65 o 
  -8   4   6       36.39       45.16     22.59 o 
  -7   4   6      649.89      656.64     42.38 o 
  -6   4   6      226.92      262.85     31.32 o 
  -5   4   6      898.04      903.31     31.91 o 
  -4   4   6       80.61       85.13     11.64 o 
  -3   4   6     1925.27     2114.66     53.91 o 
  -2   4   6      138.47      153.50     12.94 o 
  -1   4   6       35.46       46.00      9.50 o 
   0   4   6      670.39      689.96     25.84 o 
   1   4   6      181.78      229.89     18.13 o 
   2   4   6     1206.58     1147.99     29.03 o 
   3   4   6      233.79      194.72     17.26 o 
   4   4   6      501.35      579.00     32.24 o 
   5   4   6      171.08      197.16     21.66 o 
   6   4   6        5.33        6.80     16.10 o 
   7   4   6      191.74       99.03     50.51 o 
   8   4   6        1.82       12.92     54.95 o 
   9   4   6        6.24       58.21     56.66 o 
 -11   5   6        3.18       77.41     45.46 o 
 -10   5   6       14.58      -34.03     33.77 o 
  -9   5   6        0.35      -36.83     24.56 o 
  -8   5   6       17.98        5.47     18.79 o 
  -7   5   6       35.33       -5.38     15.41 o 
  -6   5   6      280.23      312.15     25.73 o 
  -5   5   6       84.08       45.58     17.16 o 
  -4   5   6       37.76       45.26     18.78 o 
  -3   5   6      303.37      295.37     18.06 o 
  -2   5   6      509.29      491.10     20.71 o 
  -1   5   6      135.27      132.99     18.00 o 
   0   5   6     1030.18      993.57     44.26 o 
   1   5   6      476.17      530.01     21.92 o 
   2   5   6      399.75      380.86     20.27 o 
   3   5   6       71.75       88.55     18.86 o 
   4   5   6      553.09      566.71     35.39 o 
   5   5   6      169.93      161.52     24.42 o 
   6   5   6       23.47       13.27     26.12 o 
   7   5   6      362.93      361.04     50.64 o 
   8   5   6        1.94       27.03     35.52 o 
   9   5   6        9.62      -12.67     36.51 o 
 -10   6   6       19.48       13.76     29.90 o 
  -9   6   6        1.10       -0.43     24.71 o 
  -8   6   6        3.45       36.47     20.98 o 
  -7   6   6       93.16      132.43     23.56 o 
  -6   6   6       42.04       31.20     17.60 o 
  -5   6   6       40.83       64.71     19.71 o 
  -4   6   6       40.46       39.59     13.58 o 
  -3   6   6      209.51      204.30     30.68 o 
  -2   6   6      166.64      185.02     21.95 o 
  -1   6   6      248.83      231.40     38.67 o 
   0   6   6      276.10      293.31     22.17 o 
   1   6   6       88.11       98.40     13.71 o 
   2   6   6      380.03      326.56     20.60 o 
   3   6   6       20.96       26.26     14.38 o 
   4   6   6       18.35        6.29     12.00 o 
   5   6   6       46.44       19.46     13.85 o 
   6   6   6        5.46       11.64     33.19 o 
   7   6   6        1.91       22.00     32.94 o 
   8   6   6       25.31       67.03     39.51 o 
   9   6   6        0.44       21.57     40.86 o 
 -10   7   6        8.80       33.12     30.44 o 
  -9   7   6       48.11       29.66     24.04 o 
  -8   7   6      260.25      222.10     30.12 o 
  -7   7   6        3.56       15.13     19.54 o 
  -6   7   6       51.08       83.14     21.05 o 
  -5   7   6        8.95      -12.87     18.34 o 
  -4   7   6        1.34       -3.24     15.87 o 
  -3   7   6      421.06      438.74     24.59 o 
  -2   7   6     2565.98     2504.44     62.79 o 
  -1   7   6       42.15       70.52     17.24 o 
   0   7   6      189.08      162.83     22.32 o 
   1   7   6      269.76      288.87     25.11 o 
   2   7   6      426.38      404.39     37.00 o 
   3   7   6      389.41      381.54     31.80 o 
   4   7   6      294.64      273.86     31.89 o 
   5   7   6       80.69       72.86     54.83 o 
   6   7   6      119.40       50.04     33.77 o 
   7   7   6       13.56        4.36     33.07 o 
   8   7   6      149.45      148.65     44.92 o 
  -9   8   6      120.15      110.01     30.22 o 
  -8   8   6      127.13       62.10     24.88 o 
  -7   8   6      212.35      220.65     29.93 o 
  -6   8   6       32.19       -6.76     23.36 o 
  -5   8   6       89.27       93.57     25.74 o 
  -4   8   6       79.69       89.18     30.27 o 
  -3   8   6       16.21       19.13     16.44 o 
  -2   8   6      478.80      469.86     33.53 o 
  -1   8   6      484.33      370.01     40.83 o 
   0   8   6      363.73      403.86     67.64 o 
   1   8   6       25.15       26.67     16.30 o 
   2   8   6      110.88       90.76     22.20 o 
   3   8   6       49.22       34.56     27.77 o 
   4   8   6      273.86      250.86     32.17 o 
   5   8   6        1.51       -2.59     28.19 o 
   6   8   6       12.14        9.04     33.36 o 
   7   8   6        0.75       77.12     40.99 o 
   8   8   6       26.38       48.03     42.17 o 
  -9   9   6       13.03       20.49     29.07 o 
  -8   9   6        3.18      -33.44     22.29 o 
  -7   9   6       21.28      -10.73     24.90 o 
  -6   9   6      228.63      351.37     50.54 o 
  -5   9   6      406.44      459.00     74.23 o 
  -4   9   6      203.52      286.49     44.15 o 
  -3   9   6      968.33      980.28     47.64 o 
  -2   9   6       35.45       30.83     39.34 o 
  -1   9   6        1.30        2.21     18.73 o 
   0   9   6      224.31      244.30     30.34 o 
   1   9   6      250.26      257.14     27.50 o 
   2   9   6      233.96      219.63     29.30 o 
   3   9   6        8.02        4.20     38.40 o 
   4   9   6       56.34       64.89     29.34 o 
   5   9   6      251.84      238.56     45.50 o 
   6   9   6      561.75      495.78     62.44 o 
   7   9   6      421.01      375.23     61.81 o 
  -8  10   6       17.08       32.60     30.95 o 
  -7  10   6       51.31       65.65     31.13 o 
  -6  10   6       70.84       29.26     39.17 o 
  -5  10   6        1.80       -8.05     30.85 o 
  -4  10   6       82.98       40.55     35.05 o 
  -3  10   6      126.76      112.25     33.89 o 
  -2  10   6      235.75      226.44     44.02 o 
  -1  10   6      534.35      488.37     40.43 o 
   0  10   6     1248.50     1231.55     56.99 o 
   1  10   6     1231.58     1289.17     51.11 o 
   2  10   6      110.46      159.16     29.71 o 
   3  10   6        7.56       -8.21     22.21 o 
   4  10   6        2.88       14.28     31.85 o 
   5  10   6        1.25       36.47     37.55 o 
   6  10   6       32.47       10.26     40.70 o 
  -7  11   6      254.71      211.95     41.50 o 
  -6  11   6      443.99      483.42     65.09 o 
  -5  11   6      122.14      199.73     99.81 o 
  -4  11   6       44.10       67.02     40.00 o 
  -3  11   6       88.88      133.39     37.58 o 
  -2  11   6      345.65      328.17     36.40 o 
  -1  11   6      240.78      289.01     36.01 o 
   0  11   6       53.03       13.61     21.84 o 
   1  11   6        0.02        0.20     30.70 o 
   2  11   6       34.59       32.33     25.00 o 
   3  11   6      243.31      176.55     34.38 o 
   4  11   6      244.51      307.92     60.35 o 
   5  11   6       96.17       63.35     44.49 o 
  -6  12   6      122.94       82.91     47.58 o 
  -5  12   6       79.47       63.19     46.16 o 
  -4  12   6       15.37       29.31     37.41 o 
  -3  12   6       19.90       -6.11     32.85 o 
  -2  12   6       31.00       61.98     28.05 o 
  -1  12   6        1.90      -34.40     22.93 o 
   0  12   6      131.09      157.72     34.03 o 
   1  12   6      324.97      337.47     49.90 o 
   2  12   6      261.44      286.33     43.61 o 
   3  12   6      137.86       91.39     46.34 o 
   4  12   6       24.49       87.32     42.64 o 
  -4  13   6      190.07      102.05     77.61 o 
  -3  13   6      181.22       63.47     45.34 o 
  -2  13   6       22.55       40.16     70.78 o 
  -1  13   6       20.96       34.99     29.38 o 
   0  13   6       95.42      166.01     35.59 o 
   1  13   6      149.77      192.10     89.74 o 
   2  13   6      220.80      107.92     56.72 o 
 -11   1   7       36.72       26.84     38.05 o 
 -10   1   7       47.72       64.88     60.52 o 
  -9   1   7      209.74      203.27     71.00 o 
  -8   1   7      119.49       29.80     27.53 o 
  -7   1   7      230.81      248.87     35.44 o 
  -6   1   7      511.82      489.51     27.23 o 
  -5   1   7     1210.73     1204.59     23.67 o 
  -4   1   7       35.64       15.36      7.21 o 
  -3   1   7     1204.67     1273.75     32.78 o 
  -2   1   7      523.98      567.99     32.29 o 
  -1   1   7      316.45      386.90     32.99 o 
   0   1   7      472.80      497.58     19.63 o 
   1   1   7      100.56      109.61     10.45 o 
   2   1   7       13.13       35.40     10.62 o 
   3   1   7      474.79      453.42     26.36 o 
   4   1   7      687.98      652.53     30.98 o 
   5   1   7        7.57       -6.06     12.54 o 
   6   1   7      468.50      454.17     31.05 o 
   7   1   7      221.28      208.49     28.44 o 
   8   1   7        5.11      -40.29     61.21 o 
   9   1   7       20.41        7.69     35.70 o 
 -11   2   7       49.33       49.46    112.38 o 
 -10   2   7       84.09       72.38     45.23 o 
  -9   2   7      190.01      159.90     38.01 o 
  -8   2   7      179.20      191.36     58.86 o 
  -7   2   7      311.02      308.67     27.39 o 
  -6   2   7      532.47      547.73     32.24 o 
  -5   2   7     1531.29     1644.97     33.86 o 
  -4   2   7       39.82       44.08     10.90 o 
  -3   2   7      232.59      259.94     13.37 o 
  -2   2   7     4718.13     4877.02     61.67 o 
  -1   2   7     3418.41     3493.65     61.98 o 
   0   2   7     2082.48     2041.11     54.79 o 
   1   2   7       22.75       46.06      8.44 o 
   2   2   7     2016.68     2020.66     50.70 o 
   3   2   7     1421.55     1419.25     67.72 o 
   4   2   7      237.34      226.90     20.91 o 
   5   2   7      105.84      126.86     18.84 o 
   6   2   7      147.49       81.79     19.86 o 
   7   2   7      379.42      443.81     56.27 o 
   8   2   7      158.47      143.25     31.89 o 
   9   2   7       47.74      100.23    114.20 o 
 -11   3   7       10.68       -3.82     37.28 o 
 -10   3   7        2.44       -4.23     65.34 o 
  -9   3   7      343.70      290.04     44.16 o 
  -8   3   7      170.69      220.46     37.82 o 
  -7   3   7      138.64      160.24     24.34 o 
  -6   3   7      786.37      792.72     36.60 o 
  -5   3   7     1300.49     1358.43     31.28 o 
  -4   3   7      151.43      105.51     12.18 o 
  -3   3   7        5.44        8.04      7.40 o 
  -2   3   7     1806.27     1807.62     31.13 o 
  -1   3   7     3232.78     3481.14     64.74 o 
   0   3   7       36.44       26.83      9.54 o 
   1   3   7     3232.99     3267.27     73.68 o 
   2   3   7     1942.25     1885.29     38.95 o 
   3   3   7     1533.92     1475.08     45.70 o 
   4   3   7     1007.86      925.33     33.74 o 
   5   3   7      817.80      798.52     35.04 o 
   6   3   7      407.75      487.58     32.03 o 
   7   3   7      211.40      224.96     33.34 o 
   8   3   7       13.52       71.87     88.83 o 
   9   3   7       21.07       76.91     60.09 o 
 -11   4   7       51.28       98.88     44.44 o 
 -10   4   7      195.28      167.00     50.15 o 
  -9   4   7      420.70      376.26     51.04 o 
  -8   4   7        7.27        3.02     21.53 o 
  -7   4   7      409.35      424.68     35.48 o 
  -6   4   7      447.53      469.57     27.51 o 
  -5   4   7      172.50      177.87     31.70 o 
  -4   4   7     3146.73     3338.31     53.34 o 
  -3   4   7     1765.88     1719.83     36.24 o 
  -2   4   7     7329.61     7391.94     91.58 o 
  -1   4   7     7024.16     6965.26     87.75 o 
   0   4   7     7963.81     8172.38    103.23 o 
   1   4   7     3378.04     3373.90     60.37 o 
   2   4   7     1018.66      931.34     33.43 o 
   3   4   7     1532.59     1540.86     49.91 o 
   4   4   7      131.06       88.84     20.27 o 
   5   4   7       18.70       13.76     16.41 o 
   6   4   7       30.83       16.99     19.81 o 
   7   4   7      107.49       99.23     35.22 o 
   8   4   7      336.77      382.80     82.36 o 
   9   4   7       83.31       37.03     54.23 o 
 -11   5   7       15.51       47.51     43.16 o 
 -10   5   7       42.94       85.73     41.98 o 
  -9   5   7       58.92       24.34     33.59 o 
  -8   5   7      446.29      445.81     33.31 o 
  -7   5   7      207.76      214.00     25.13 o 
  -6   5   7      318.36      330.30     26.19 o 
  -5   5   7      361.02      412.03     39.27 o 
  -4   5   7     2335.34     2415.94     52.07 o 
  -3   5   7     4928.31     5288.95     72.60 o 
  -2   5   7      185.39      231.35     21.71 o 
  -1   5   7      352.32      416.76     22.87 o 
   0   5   7      698.99      755.01     26.02 o 
   1   5   7      511.61      459.97     21.99 o 
   2   5   7     1578.56     1513.51     43.28 o 
   3   5   7     1531.83     1600.84     71.04 o 
   4   5   7     1941.05     1880.12     59.67 o 
   5   5   7      758.73      748.41     43.75 o 
   6   5   7      166.41      139.11     40.33 o 
   7   5   7      288.49      289.20     47.53 o 
   8   5   7      127.82      102.49     76.76 o 
   9   5   7       30.97       90.94     44.48 o 
 -10   6   7      315.87      362.33     44.55 o 
  -9   6   7       29.34       47.38     27.64 o 
  -8   6   7      326.09      316.21     32.42 o 
  -7   6   7       26.92       31.94     18.67 o 
  -6   6   7      138.24      107.97     20.37 o 
  -5   6   7      118.40      106.57     23.17 o 
  -4   6   7      416.77      414.66     23.30 o 
  -3   6   7     3264.96     3308.81     56.97 o 
  -2   6   7      873.70      819.16     36.18 o 
  -1   6   7     1941.74     1817.41     52.26 o 
   0   6   7     3294.37     3317.30     63.77 o 
   1   6   7     5710.05     5750.42     77.78 o 
   2   6   7     3447.71     3328.05     57.29 o 
   3   6   7      622.91      586.27     29.70 o 
   4   6   7       34.29       30.77     14.61 o 
   5   6   7       13.78       25.84     14.16 o 
   6   6   7      104.96       87.56     33.90 o 
   7   6   7       25.33       -9.90     31.57 o 
   8   6   7        7.36       13.64     37.14 o 
 -10   7   7        0.21        9.76     28.89 o 
  -9   7   7       31.56       62.07     29.70 o 
  -8   7   7       49.13       34.57     21.92 o 
  -7   7   7      516.09      577.95     37.40 o 
  -6   7   7     1304.30     1448.80     56.28 o 
  -5   7   7     1113.92     1223.90     49.79 o 
  -4   7   7      826.63      884.42     55.02 o 
  -3   7   7      248.63      234.82     25.08 o 
  -2   7   7        7.09        7.19     14.15 o 
  -1   7   7       12.00       26.37     15.34 o 
   0   7   7       44.66       43.11     17.66 o 
   1   7   7      828.45      879.43     37.73 o 
   2   7   7      374.92      347.57     24.10 o 
   3   7   7      869.72      921.75     37.31 o 
   4   7   7     1235.22     1223.92     42.70 o 
   5   7   7      737.95      765.44     82.34 o 
   6   7   7      516.90      639.31     62.37 o 
   7   7   7       69.11       93.43     38.93 o 
   8   7   7       11.91      -58.92     42.44 o 
  -9   8   7       57.12       75.06     27.12 o 
  -8   8   7        2.93        3.48     22.48 o 
  -7   8   7       23.53        9.29     21.22 o 
  -6   8   7       16.03      -36.38     32.82 o 
  -5   8   7        0.31        7.38     26.84 o 
  -4   8   7       91.10       89.90     30.74 o 
  -3   8   7      566.91      529.60     35.51 o 
  -2   8   7      676.08      678.49     38.97 o 
  -1   8   7     2650.10     2698.61     71.72 o 
   0   8   7     1384.69     1415.96     53.53 o 
   1   8   7      384.17      437.30     31.95 o 
   2   8   7      100.63      106.04     24.40 o 
   3   8   7      369.45      274.53     31.85 o 
   4   8   7      352.81      276.55     32.79 o 
   5   8   7       97.94       30.40     32.51 o 
   6   8   7       12.33        7.03     35.78 o 
   7   8   7        2.23       15.43     64.47 o 
  -9   9   7        1.48       27.73     32.83 o 
  -8   9   7       61.15       37.47     29.92 o 
  -7   9   7      167.97      161.77     36.09 o 
  -6   9   7      245.48      265.23     48.42 o 
  -5   9   7      220.51      255.46     43.99 o 
  -4   9   7        2.15      -28.17     26.42 o 
  -3   9   7      324.38      254.82     36.58 o 
  -2   9   7      551.28      557.05     55.83 o 
  -1   9   7       53.81       80.61     22.73 o 
   0   9   7      184.93      135.73     26.64 o 
   1   9   7        1.80       -9.98     16.40 o 
   2   9   7       29.64       44.02     21.73 o 
   3   9   7      531.33      609.05     70.40 o 
   4   9   7       82.12      105.85     27.75 o 
   5   9   7      107.20       48.04     38.56 o 
   6   9   7       39.48        0.21     37.95 o 
   7   9   7       76.58      111.65     46.91 o 
  -8  10   7       29.96        2.92     31.07 o 
  -7  10   7        8.86       18.29     30.23 o 
  -6  10   7      131.50       99.04     41.87 o 
  -5  10   7       83.23       54.14     36.26 o 
  -4  10   7      184.27      209.15     48.51 o 
  -3  10   7      117.93      105.16     36.90 o 
  -2  10   7      180.03      139.57     28.34 o 
  -1  10   7      914.65      793.35     49.08 o 
   0  10   7      453.49      494.83     68.77 o 
   1  10   7      115.32       56.97     34.56 o 
   2  10   7      124.26       47.71     25.72 o 
   3  10   7        8.26       10.40     23.09 o 
   4  10   7       36.03       24.89     36.44 o 
   5  10   7       28.72      -21.48     33.39 o 
   6  10   7       15.09       27.50     43.05 o 
  -7  11   7       56.68        7.64     39.89 o 
  -6  11   7      104.16      146.91     48.38 o 
  -5  11   7        1.00       11.90     38.12 o 
  -4  11   7        3.43        2.86     32.93 o 
  -3  11   7      150.51       91.48     38.87 o 
  -2  11   7        0.09       10.66     23.70 o 
  -1  11   7       25.46       82.72     26.44 o 
   0  11   7       54.42       62.86     26.95 o 
   1  11   7       55.88       33.78     26.34 o 
   2  11   7        0.20       22.65     25.48 o 
   3  11   7        5.35       32.94     27.22 o 
   4  11   7        0.59      -11.29     34.53 o 
   5  11   7        1.79        7.22     57.68 o 
  -6  12   7      106.58      143.72     50.92 o 
  -5  12   7        0.05       30.06     43.13 o 
  -4  12   7        2.22      -21.75     52.86 o 
  -3  12   7       58.65       -9.21     37.84 o 
  -2  12   7        0.52       -9.46     33.16 o 
  -1  12   7      121.91      171.33     34.44 o 
   0  12   7       98.76       96.57     32.03 o 
   1  12   7       12.97       84.08     34.84 o 
   2  12   7      131.91       90.23     33.19 o 
   3  12   7       21.16       44.41     40.93 o 
  -4  13   7       21.15      -21.02     37.03 o 
  -3  13   7       12.19      -54.11     36.07 o 
  -2  13   7        4.28       -8.31     36.02 o 
  -1  13   7       34.22       40.88     29.83 o 
   0  13   7       39.48       14.10     29.93 o 
   1  13   7       93.88       63.22     39.58 o 
 -11   0   8       72.18       33.94     54.39 o 
 -10   0   8       37.87       49.57     44.82 o 
  -9   0   8      118.29       52.34     45.40 o 
  -8   0   8     1435.86     1408.26     97.07 o 
  -7   0   8      378.56      345.38     56.01 o 
  -6   0   8     1226.40     1254.12     44.19 o 
  -5   0   8      913.26      912.46     29.04 o 
  -4   0   8     7661.13     7819.98    178.09 o 
  -3   0   8    11164.10    11132.24    236.32 o 
  -2   0   8    13088.24    13748.88    281.40 o 
  -1   0   8    10145.48    10056.49    149.80 o 
   0   0   8     1322.81     1564.50     36.23 o 
   1   0   8     1616.26     1553.74     37.24 o 
   2   0   8     1684.96     1698.69     61.20 o 
   3   0   8      228.16      290.43     30.16 o 
   4   0   8      214.78      215.89     29.91 o 
   5   0   8        6.91      -12.67     38.32 o 
   6   0   8     4696.84     5021.82    179.48 o 
   7   0   8      659.68      760.80     71.44 o 
   8   0   8      325.40      380.75     76.72 o 
   9   0   8      247.92      193.13     71.09 o 
 -11   1   8       16.07       27.81     39.28 o 
 -10   1   8      304.77      315.69     84.76 o 
  -9   1   8      157.26      122.72     37.19 o 
  -8   1   8     2134.56     2081.21     81.12 o 
  -7   1   8     2166.32     2234.73     77.41 o 
  -6   1   8      917.53      891.35     35.49 o 
  -5   1   8     2651.02     2649.90     38.61 o 
  -4   1   8     6414.42     6737.07     71.99 o 
  -3   1   8       47.69       81.85     12.52 o 
  -2   1   8      230.36      277.79     21.03 o 
  -1   1   8        3.50       14.41      7.46 o 
   0   1   8     1213.94     1343.72     26.23 o 
   1   1   8      166.00      113.05     13.07 o 
   2   1   8     2634.12     2568.89     56.87 o 
   3   1   8     3113.32     2966.90     56.39 o 
   4   1   8     1243.16     1249.45     43.21 o 
   5   1   8     3308.79     3241.13     66.69 o 
   6   1   8      647.08      714.55     37.30 o 
   7   1   8       72.53       91.27     22.97 o 
   8   1   8        3.50       38.35     34.79 o 
   9   1   8        1.15       31.97     37.59 o 
 -11   2   8       79.76       64.79     40.13 o 
 -10   2   8       41.14       31.28     34.97 o 
  -9   2   8        1.55       10.98     30.38 o 
  -8   2   8        1.26        5.45     30.30 o 
  -7   2   8       17.27       20.54     17.40 o 
  -6   2   8       87.24       98.04     21.76 o 
  -5   2   8     1074.20     1083.63     43.89 o 
  -4   2   8     6051.95     6167.73     75.54 o 
  -3   2   8     7516.62     7932.46     90.08 o 
  -2   2   8     1381.96     1262.08     36.27 o 
  -1   2   8     1757.47     1638.07     42.77 o 
   0   2   8     3176.54     3123.50     53.49 o 
   1   2   8      571.45      498.56     18.46 o 
   2   2   8      633.07      636.17     25.14 o 
   3   2   8       66.59       60.98     15.19 o 
   4   2   8       51.15       30.07     16.47 o 
   5   2   8      472.17      539.46     31.60 o 
   6   2   8      467.30      512.37     33.81 o 
   7   2   8      688.17      643.44     46.54 o 
   8   2   8      314.19      430.84     75.86 o 
   9   2   8      232.52      243.59     80.35 o 
 -11   3   8      279.96      323.94     55.88 o 
 -10   3   8       91.87      113.45     40.31 o 
  -9   3   8       78.72       89.09     34.28 o 
  -8   3   8        5.87        8.29     27.07 o 
  -7   3   8      843.67      830.83     40.36 o 
  -6   3   8     1316.89     1347.89     45.22 o 
  -5   3   8     4371.36     4275.29     62.82 o 
  -4   3   8     1940.42     1889.91     42.80 o 
  -3   3   8     1454.52     1709.40     32.40 o 
  -2   3   8        9.07       14.54      9.03 o 
  -1   3   8     1405.46     1548.77     47.46 o 
   0   3   8      565.70      644.96     46.60 o 
   1   3   8      822.48      830.89     30.27 o 
   2   3   8     1759.53     1775.59     35.45 o 
   3   3   8     1346.51     1385.49     38.11 o 
   4   3   8      317.13      304.38     26.60 o 
   5   3   8      158.29      227.77     58.04 o 
   6   3   8      272.36      300.17     34.31 o 
   7   3   8       98.44       24.25     31.72 o 
   8   3   8       37.16        6.16     34.66 o 
   9   3   8       28.31       16.28     54.04 o 
 -11   4   8       24.65       57.77     57.38 o 
 -10   4   8        3.02       19.76     46.00 o 
  -9   4   8        3.38       31.94     30.17 o 
  -8   4   8        0.10       22.28     26.94 o 
  -7   4   8        0.11       -8.12     16.96 o 
  -6   4   8      122.19      103.90     18.23 o 
  -5   4   8       95.27       46.06     25.43 o 
  -4   4   8     1085.69     1052.46     30.67 o 
  -3   4   8     1168.97     1183.34     31.36 o 
  -2   4   8      473.77      476.88     23.09 o 
  -1   4   8      936.69     1068.27     33.81 o 
   0   4   8      293.34      277.44     21.19 o 
   1   4   8       62.49       70.04     13.54 o 
   2   4   8      464.59      433.05     28.10 o 
   3   4   8       24.64       14.34     14.94 o 
   4   4   8       10.68        8.73     15.77 o 
   5   4   8       55.79       27.01     20.16 o 
   6   4   8      282.21      273.34     40.82 o 
   7   4   8      296.80      307.04     49.10 o 
   8   4   8       26.25       13.68     66.26 o 
 -11   5   8        3.05       36.10     32.31 o 
 -10   5   8        0.69      -14.20     25.65 o 
  -9   5   8        0.60      -10.54     22.79 o 
  -8   5   8       77.30       45.97     20.42 o 
  -7   5   8       70.26       45.00     19.06 o 
  -6   5   8      500.39      532.70     31.28 o 
  -5   5   8      101.80       95.71     33.37 o 
  -4   5   8       38.40       35.73     14.40 o 
  -3   5   8      166.49      194.05     20.13 o 
  -2   5   8      290.67      338.49     25.98 o 
  -1   5   8      128.49      139.08     16.03 o 
   0   5   8       17.08       16.73      9.30 o 
   1   5   8      610.08      626.03     24.19 o 
   2   5   8      164.94      171.87     20.87 o 
   3   5   8      123.75      115.36     22.68 o 
   4   5   8      192.74      150.11     29.23 o 
   5   5   8       42.61       39.98     22.59 o 
   6   5   8       55.33       44.16     30.37 o 
   7   5   8        1.64       -2.32     32.70 o 
   8   5   8       22.71       18.16     37.23 o 
 -10   6   8        6.14       31.96     29.84 o 
  -9   6   8        1.47       36.78     26.85 o 
  -8   6   8       12.28       -6.46     19.45 o 
  -7   6   8       12.70        0.93     16.99 o 
  -6   6   8       49.50       49.38     21.06 o 
  -5   6   8      178.83      219.30     26.08 o 
  -4   6   8       40.98       42.00     16.00 o 
  -3   6   8       61.66       71.75     30.18 o 
  -2   6   8      231.78      200.69     23.61 o 
  -1   6   8        3.48        6.45     20.49 o 
   0   6   8       63.81       85.77     14.51 o 
   1   6   8       49.82       63.05     14.13 o 
   2   6   8      378.87      355.03     23.46 o 
   3   6   8        6.21       16.86     13.76 o 
   4   6   8       33.90       13.24     20.00 o 
   5   6   8        1.01       -3.04     21.13 o 
   6   6   8       15.19      -25.60     28.94 o 
   7   6   8        4.33       26.84     34.84 o 
   8   6   8        0.55      -50.17     48.01 o 
 -10   7   8       16.93       29.78     30.92 o 
  -9   7   8       20.38       37.46     28.57 o 
  -8   7   8       41.17       65.58     23.70 o 
  -7   7   8        0.51      -17.71     18.90 o 
  -6   7   8      126.79      157.88     36.50 o 
  -5   7   8       54.26       50.49     27.25 o 
  -4   7   8      125.31      146.35     39.59 o 
  -3   7   8      191.29      165.76     23.31 o 
  -2   7   8       54.39       93.24     22.22 o 
  -1   7   8      167.14      173.56     24.06 o 
   0   7   8       27.62       12.70     17.09 o 
   1   7   8      371.56      353.18     30.24 o 
   2   7   8      760.12      679.78     31.19 o 
   3   7   8      596.45      628.07     54.12 o 
   4   7   8        5.91        1.92     15.00 o 
   5   7   8       64.52       56.54     18.77 o 
   6   7   8        0.90       -4.19     29.69 o 
   7   7   8        1.62      -14.38     34.06 o 
  -9   8   8       21.86        7.35     28.25 o 
  -8   8   8        8.67       -0.13     25.76 o 
  -7   8   8       28.23        0.51     34.62 o 
  -6   8   8       48.69       20.25     28.12 o 
  -5   8   8       26.62       31.54     28.68 o 
  -4   8   8      160.28      160.27     50.76 o 
  -3   8   8        2.24       11.08     17.53 o 
  -2   8   8      779.85      765.87     42.12 o 
  -1   8   8     1412.73     1385.07     67.54 o 
   0   8   8       30.35       15.69     19.70 o 
   1   8   8      202.90      232.52     26.20 o 
   2   8   8      806.89      790.99     51.71 o 
   3   8   8      103.03       58.55     27.52 o 
   4   8   8      268.39      305.16     28.65 o 
   5   8   8       40.03       80.88     36.56 o 
   6   8   8       75.56       85.40     40.73 o 
   7   8   8       54.94      106.63     45.58 o 
  -9   9   8      145.49      187.05     51.81 o 
  -8   9   8      123.81      157.04     46.25 o 
  -7   9   8      246.06      288.65     40.00 o 
  -6   9   8      585.78      502.75     88.72 o 
  -5   9   8      201.13      192.70     42.99 o 
  -4   9   8      223.08      183.74     39.79 o 
  -3   9   8        3.44        8.48     20.58 o 
  -2   9   8       68.97       55.25     22.49 o 
  -1   9   8       14.33       45.85     22.89 o 
   0   9   8      629.51      687.96     57.67 o 
   1   9   8      109.61      118.67     23.78 o 
   2   9   8        2.86        1.33     20.25 o 
   3   9   8       39.57       68.95     25.29 o 
   4   9   8      348.96      392.91     41.43 o 
   5   9   8       77.04      152.03     44.02 o 
   6   9   8       28.31       26.92     39.36 o 
  -8  10   8       44.95       37.33     32.61 o 
  -7  10   8        2.66       35.39     29.00 o 
  -6  10   8        0.66      -33.46     37.54 o 
  -5  10   8       79.69       75.04     38.70 o 
  -4  10   8      310.68      334.75     98.99 o 
  -3  10   8      346.35      361.40     49.82 o 
  -2  10   8      569.31      569.25     45.32 o 
  -1  10   8      140.88      184.80     69.46 o 
   0  10   8     1270.83     1464.28    143.67 o 
   1  10   8      259.68      327.74     37.95 o 
   2  10   8       16.35        4.12     24.13 o 
   3  10   8        0.83        2.08     23.64 o 
   4  10   8       11.15       -5.18     33.34 o 
   5  10   8      254.73      247.81     52.79 o 
  -7  11   8      247.19      251.52     45.25 o 
  -6  11   8        7.71       26.72     68.99 o 
  -5  11   8        8.77       27.52     39.45 o 
  -4  11   8      466.74      534.58     63.21 o 
  -3  11   8      394.53      373.85     52.44 o 
  -2  11   8       37.93        6.18     24.63 o 
  -1  11   8       70.14       43.02     25.89 o 
   0  11   8        7.68        8.10     24.43 o 
   1  11   8      143.16      210.09     36.06 o 
   2  11   8      292.08      220.41     37.22 o 
   3  11   8      119.97       84.00     32.85 o 
   4  11   8       94.92      172.41     50.80 o 
  -5  12   8       63.65       20.31     46.48 o 
  -4  12   8        2.24      -49.51     33.00 o 
  -3  12   8      225.50      186.98     44.86 o 
  -2  12   8      184.51      167.21     46.17 o 
  -1  12   8      116.31      145.94     34.23 o 
   0  12   8      322.18      283.32     52.71 o 
   1  12   8       57.36       91.40     38.31 o 
   2  12   8      140.65       74.42     54.97 o 
   3  12   8        1.58       66.47     42.74 o 
  -3  13   8       16.07      -42.54     35.34 o 
  -2  13   8        0.79       12.20     76.68 o 
  -1  13   8        2.29       10.74     55.15 o 
   0  13   8        1.45       11.01     29.19 o 
 -11   1   9        0.91      -31.28     34.90 o 
 -10   1   9        0.37      -30.27     31.00 o 
  -9   1   9      713.40      641.90     57.30 o 
  -8   1   9      104.47       57.99     30.93 o 
  -7   1   9      115.80      144.90     30.82 o 
  -6   1   9        7.34      -10.57     13.82 o 
  -5   1   9      163.68      172.12     13.71 o 
  -4   1   9      149.66      188.05     13.77 o 
  -3   1   9      163.18      171.32     14.87 o 
  -2   1   9       18.06        4.43      9.24 o 
  -1   1   9     1653.60     1856.49     37.26 o 
   0   1   9      131.46      116.17     15.91 o 
   1   1   9     5300.26     5804.58     69.34 o 
   2   1   9      233.64      236.57     21.47 o 
   3   1   9       52.88       40.53     12.94 o 
   4   1   9      909.71      885.46     36.09 o 
   5   1   9      358.02      336.27     28.59 o 
   6   1   9       78.66       85.87     21.92 o 
   7   1   9       68.39       35.32     25.52 o 
   8   1   9       18.14       67.59     38.95 o 
 -11   2   9        7.19       -2.76     37.82 o 
 -10   2   9        4.83      -35.07     31.78 o 
  -9   2   9      274.70      247.60     43.72 o 
  -8   2   9      262.19      237.38     39.72 o 
  -7   2   9       60.26       56.33     26.74 o 
  -6   2   9       54.32       51.62     17.07 o 
  -5   2   9      829.10      803.18     42.85 o 
  -4   2   9     1061.80     1017.79     30.13 o 
  -3   2   9      614.75      625.54     23.64 o 
  -2   2   9     1417.09     1354.44     31.74 o 
  -1   2   9      194.83      315.86     23.15 o 
   0   2   9        3.33       -7.36      9.96 o 
   1   2   9      197.01      213.60     18.77 o 
   2   2   9       39.55       75.13     17.49 o 
   3   2   9      122.36      154.29     17.70 o 
   4   2   9       85.30       63.12     15.94 o 
   5   2   9     2685.08     2721.50     63.26 o 
   6   2   9        3.66        6.27     21.59 o 
   7   2   9       73.70      175.60     42.57 o 
   8   2   9      127.51       99.06     42.00 o 
 -11   3   9       70.29       37.54     75.08 o 
 -10   3   9      261.71      237.62     68.87 o 
  -9   3   9      538.20      437.17     62.07 o 
  -8   3   9      349.55      372.39     45.95 o 
  -7   3   9      248.94      332.43     30.24 o 
  -6   3   9       70.97       78.06     20.18 o 
  -5   3   9      198.11      178.37     16.55 o 
  -4   3   9      125.98      156.18     15.44 o 
  -3   3   9       10.78       26.47      9.27 o 
  -2   3   9      999.37     1084.64     28.67 o 
  -1   3   9     1981.26     1990.13     51.77 o 
   0   3   9     3692.14     3681.60     86.68 o 
   1   3   9     3090.92     3055.79     58.93 o 
   2   3   9     3059.16     2850.09     68.34 o 
   3   3   9     1619.24     1523.63     53.15 o 
   4   3   9      879.29      873.90     45.59 o 
   5   3   9       24.95       10.44     21.08 o 
   6   3   9        5.76       -8.06     22.72 o 
   7   3   9        2.39      -20.11     29.68 o 
   8   3   9        5.95       10.19     83.54 o 
 -11   4   9       99.57      178.26     49.07 o 
 -10   4   9      138.98      115.60     40.72 o 
  -9   4   9       60.81       47.17     31.99 o 
  -8   4   9       25.44       49.28     34.08 o 
  -7   4   9       38.18       -1.26     16.25 o 
  -6   4   9      770.13      743.61     37.21 o 
  -5   4   9     1683.60     1756.37     51.94 o 
  -4   4   9     1127.83     1077.86     34.24 o 
  -3   4   9     2379.65     2457.01     42.09 o 
  -2   4   9     1701.84     1685.61     41.17 o 
  -1   4   9     1261.82     1156.14     97.19 o 
   0   4   9      742.77      756.68     31.89 o 
   1   4   9        3.19        3.06     11.39 o 
   2   4   9      215.14      221.45     34.17 o 
   3   4   9      365.63      338.86     35.74 o 
   4   4   9     1055.24     1041.93     49.90 o 
   5   4   9      124.73      205.12     34.10 o 
   6   4   9      456.93      505.93     42.69 o 
   7   4   9      669.92      832.86     70.96 o 
   8   4   9      289.29      352.62     57.91 o 
 -10   5   9      112.28      142.07     34.13 o 
  -9   5   9      240.87      198.74     38.39 o 
  -8   5   9      385.46      459.02     34.41 o 
  -7   5   9      299.49      333.31     29.03 o 
  -6   5   9     1086.62     1033.98     69.92 o 
  -5   5   9      329.55      317.88     47.11 o 
  -4   5   9       57.63       59.37     14.30 o 
  -3   5   9      489.78      470.84     51.99 o 
  -2   5   9     1292.06     1360.40     39.41 o 
  -1   5   9     2538.34     2284.45     85.39 o 
   0   5   9     3108.03     3111.92     54.98 o 
   1   5   9     2490.81     2295.50     55.39 o 
   2   5   9     2808.32     2813.51     62.83 o 
   3   5   9     1735.04     1757.61    101.08 o 
   4   5   9      585.13      589.30     42.42 o 
   5   5   9      113.38      159.86     34.34 o 
   6   5   9      151.38      183.73     40.19 o 
   7   5   9       90.02       -1.28     72.72 o 
   8   5   9       43.97      -20.12     46.30 o 
 -10   6   9       33.99       63.79     32.11 o 
  -9   6   9       10.92       11.00     25.37 o 
  -8   6   9       17.91       19.11     20.83 o 
  -7   6   9      290.97      324.55     30.52 o 
  -6   6   9      470.55      492.32     49.44 o 
  -5   6   9      601.54      706.42     50.84 o 
  -4   6   9     1368.41     1374.45     51.50 o 
  -3   6   9      540.49      604.37     35.12 o 
  -2   6   9     1363.21     1424.08     68.71 o 
  -1   6   9     2228.64     2317.12     53.97 o 
   0   6   9      231.10      279.40     45.17 o 
   1   6   9       78.84       73.77     26.13 o 
   2   6   9      166.69      151.19     18.41 o 
   3   6   9      351.56      335.10     28.29 o 
   4   6   9      342.27      364.06     37.95 o 
   5   6   9      582.19      653.01     48.06 o 
   6   6   9      559.50      585.53    187.40 o 
   7   6   9      240.98      271.49     51.49 o 
 -10   7   9      107.42       71.09     34.59 o 
  -9   7   9      149.66      132.03     35.15 o 
  -8   7   9      149.46      159.81     32.97 o 
  -7   7   9      397.38      467.13     41.84 o 
  -6   7   9      445.48      437.69     66.85 o 
  -5   7   9        1.86       -8.94     23.40 o 
  -4   7   9       11.52       31.72     25.46 o 
  -3   7   9        2.39       41.99     19.01 o 
  -2   7   9       36.18       55.82     19.45 o 
  -1   7   9      798.03      820.73     43.03 o 
   0   7   9     1561.77     1565.72     84.11 o 
   1   7   9     2204.63     2191.56     58.44 o 
   2   7   9      789.44      823.03     34.59 o 
   3   7   9     1615.41     1657.09     54.31 o 
   4   7   9     1168.04     1136.61     44.96 o 
   5   7   9      251.46      272.63     31.35 o 
   6   7   9       19.72        2.67     33.79 o 
   7   7   9        2.75       26.89     37.26 o 
  -9   8   9        2.66      -49.28     32.85 o 
  -8   8   9       84.78       75.82     34.68 o 
  -7   8   9      187.20      205.56     34.63 o 
  -6   8   9       22.78       34.38     32.69 o 
  -5   8   9      314.25      311.42     44.78 o 
  -4   8   9      391.75      414.50     48.57 o 
  -3   8   9      693.77      737.50     45.27 o 
  -2   8   9        6.23       -6.02     19.04 o 
  -1   8   9       88.41       84.83     23.96 o 
   0   8   9       11.24       10.54     34.85 o 
   1   8   9      394.98      413.08     45.23 o 
   2   8   9        0.08        7.55     19.13 o 
   3   8   9      234.16      232.34     26.60 o 
   4   8   9      651.42      611.06     39.51 o 
   5   8   9      214.30      281.23     51.41 o 
   6   8   9       78.46       42.23     86.38 o 
  -8   9   9       94.63        3.23     29.90 o 
  -7   9   9      131.33      142.39     33.49 o 
  -6   9   9        1.55       20.36     35.08 o 
  -5   9   9      122.54       88.20     38.52 o 
  -4   9   9      127.84      126.50     38.61 o 
  -3   9   9      305.07      289.46     33.12 o 
  -2   9   9      147.72      153.20     35.09 o 
  -1   9   9      603.03      583.07     64.98 o 
   0   9   9      543.78      505.82     73.86 o 
   1   9   9        6.83       28.07     19.44 o 
   2   9   9      164.11      181.53     30.29 o 
   3   9   9      285.67      253.96     72.34 o 
   4   9   9       52.50       30.90     23.57 o 
   5   9   9      207.14      149.39     53.94 o 
   6   9   9       82.72       67.38     42.85 o 
  -8  10   9        0.06       -5.92     32.44 o 
  -7  10   9        0.51       25.38     31.14 o 
  -6  10   9        2.50      -44.19     35.80 o 
  -5  10   9       54.54       19.28     42.28 o 
  -4  10   9        2.67      -10.43     32.01 o 
  -3  10   9       26.88       44.75     33.41 o 
  -2  10   9      194.78      145.25     30.06 o 
  -1  10   9      288.32      291.56     45.62 o 
   0  10   9      115.98       97.44     28.34 o 
   1  10   9      160.24      117.23     35.67 o 
   2  10   9        5.60       14.80     23.87 o 
   3  10   9        2.67       -2.47     25.48 o 
   4  10   9        2.31      -73.34     48.90 o 
   5  10   9       16.57       43.88     40.31 o 
  -6  11   9        3.57       12.68     49.45 o 
  -5  11   9        6.51      -18.98     53.09 o 
  -4  11   9      120.77       95.54     54.91 o 
  -3  11   9       53.88      -39.84     62.84 o 
  -2  11   9       21.15       14.31     44.88 o 
  -1  11   9       18.38       17.00     25.59 o 
   0  11   9       91.22       73.91     29.49 o 
   1  11   9       23.33        0.83     26.77 o 
   2  11   9       24.21       22.60     27.63 o 
   3  11   9        6.12      -12.99     26.15 o 
   4  11   9        2.65      -39.18     44.52 o 
  -5  12   9       32.78       71.22     81.64 o 
  -4  12   9       30.40       30.04     39.77 o 
  -3  12   9      125.80       76.01     41.71 o 
  -2  12   9        5.19       -8.39     35.33 o 
  -1  12   9        0.89      -12.09     29.22 o 
   0  12   9       39.45       15.55     48.09 o 
   1  12   9       10.57       30.09     32.26 o 
   2  12   9       54.08      118.49     41.03 o 
 -11   0  10        0.59      -20.94     52.96 o 
 -10   0  10       11.80       -1.16     47.52 o 
  -9   0  10      164.90      190.78     55.04 o 
  -8   0  10        3.21       -6.36     38.76 o 
  -7   0  10     1367.75     1390.21     88.97 o 
  -6   0  10     1895.40     2072.79     48.40 o 
  -5   0  10     5009.44     5037.45     70.07 o 
  -4   0  10     4838.90     4673.99    106.80 o 
  -3   0  10     4886.95     4937.29    146.93 o 
  -2   0  10     3041.31     3109.16     77.57 o 
  -1   0  10      875.66      915.59     87.83 o 
   0   0  10       58.56       76.08     17.23 o 
   1   0  10     1089.72     1170.71     43.56 o 
   2   0  10      642.18      639.42     41.61 o 
   3   0  10     1769.55     1935.37     68.98 o 
   4   0  10     2633.44     2937.64     91.32 o 
   5   0  10      755.67      943.72    212.24 o 
   6   0  10     1442.67     1609.50    203.85 o 
   7   0  10       96.58       72.67     37.04 o 
   8   0  10      122.03       95.66     58.59 o 
 -11   1  10      240.21      155.88     46.83 o 
 -10   1  10      797.67      686.96    124.45 o 
  -9   1  10       62.37       83.80     34.13 o 
  -8   1  10      101.28      135.25     34.85 o 
  -7   1  10      103.19      128.27     30.06 o 
  -6   1  10        5.66       12.38     14.83 o 
  -5   1  10      201.65      248.73     16.61 o 
  -4   1  10      151.83      144.62     17.64 o 
  -3   1  10     4168.19     4126.18     75.82 o 
  -2   1  10     4917.27     4734.81     87.95 o 
  -1   1  10     6021.25     5616.64     77.88 o 
   0   1  10     2834.18     2694.70     46.71 o 
   1   1  10     1126.99     1055.83     28.05 o 
   2   1  10     4417.70     4298.27     71.50 o 
   3   1  10      927.31      919.72     50.41 o 
   4   1  10       11.06        9.96     14.11 o 
   5   1  10      221.35      221.82     25.71 o 
   6   1  10       11.31        5.58     19.10 o 
   7   1  10      570.72      568.76     48.80 o 
   8   1  10      191.55      187.77     69.97 o 
 -11   2  10        6.54       10.75     57.14 o 
 -10   2  10      174.29       83.09     40.69 o 
  -9   2  10      100.69       72.64     35.51 o 
  -8   2  10      222.34      295.26     41.45 o 
  -7   2  10      404.21      444.48     31.84 o 
  -6   2  10     1257.79     1258.92     44.18 o 
  -5   2  10     2257.99     2299.41     51.05 o 
  -4   2  10     5426.50     5513.26     68.55 o 
  -3   2  10     4559.32     4723.04     68.84 o 
  -2   2  10     4005.24     4042.69     76.64 o 
  -1   2  10      432.09      392.48     27.76 o 
   0   2  10     1233.41     1278.89     42.68 o 
   1   2  10      450.97      460.02     22.56 o 
   2   2  10      224.37      203.31     24.95 o 
   3   2  10      752.96      893.99     84.55 o 
   4   2  10       27.65       35.59     19.68 o 
   5   2  10      365.20      470.04     40.17 o 
   6   2  10     1072.29     1131.39     58.00 o 
   7   2  10      354.86      443.32     57.84 o 
   8   2  10       43.41      112.08     45.15 o 
 -11   3  10       25.39        8.08     39.04 o 
 -10   3  10      145.24       77.15     42.74 o 
  -9   3  10       94.80       52.02     31.38 o 
  -8   3  10      634.81      671.57     99.07 o 
  -7   3  10        2.52      -22.85     17.38 o 
  -6   3  10        1.12       -9.22     13.12 o 
  -5   3  10      812.89      793.97     30.02 o 
  -4   3  10      599.36      631.09     23.77 o 
  -3   3  10      813.22      783.25     25.21 o 
  -2   3  10     1650.67     1638.15     58.69 o 
  -1   3  10     5237.79     5233.43     92.41 o 
   0   3  10      851.88      850.58     38.48 o 
   1   3  10     2006.75     1952.01     53.40 o 
   2   3  10      950.51      938.43     44.76 o 
   3   3  10      180.41      181.71     37.89 o 
   4   3  10      156.35      141.47     37.56 o 
   5   3  10      142.88      162.33     29.98 o 
   6   3  10      165.50      144.45     31.75 o 
   7   3  10       17.89       -4.39     32.52 o 
   8   3  10       47.67       -6.12     61.17 o 
 -11   4  10       12.22        1.83     57.41 o 
 -10   4  10        7.41       -1.10     35.45 o 
  -9   4  10        0.33      -24.06     30.61 o 
  -8   4  10      206.46      191.59     30.60 o 
  -7   4  10      540.40      485.61     31.59 o 
  -6   4  10      139.31      101.79     20.15 o 
  -5   4  10      548.33      575.58     34.10 o 
  -4   4  10     1839.92     1861.53     43.53 o 
  -3   4  10      258.43      266.86     21.52 o 
  -2   4  10        5.25       -0.03     11.59 o 
  -1   4  10        0.40       11.30     13.83 o 
   0   4  10       22.13        2.02     13.44 o 
   1   4  10        2.60        9.26     12.26 o 
   2   4  10       58.48       55.62     22.07 o 
   3   4  10        4.65      -12.97     15.60 o 
   4   4  10       19.31        0.68     19.64 o 
   5   4  10      602.78      629.17     46.55 o 
   6   4  10      189.20      195.63     33.60 o 
   7   4  10       73.08       40.50     37.28 o 
   8   4  10       35.92      -51.19     34.13 o 
 -10   5  10       11.09        2.54     26.83 o 
  -9   5  10       12.72        1.97     23.66 o 
  -8   5  10      104.03      107.87     24.33 o 
  -7   5  10       44.80       47.66     19.38 o 
  -6   5  10      189.89      195.79     27.98 o 
  -5   5  10        3.41        6.27     37.44 o 
  -4   5  10       81.98       61.39     18.86 o 
  -3   5  10        9.96       10.59     14.86 o 
  -2   5  10      427.45      406.47     26.34 o 
  -1   5  10      293.80      278.12     29.27 o 
   0   5  10     1991.03     1985.23     45.32 o 
   1   5  10      191.15      203.38     22.91 o 
   2   5  10      192.53      181.05     22.26 o 
   3   5  10      345.39      335.82     54.46 o 
   4   5  10      258.82      255.91     33.17 o 
   5   5  10       24.92       29.94     24.30 o 
   6   5  10        3.05       10.89     31.46 o 
   7   5  10       30.24       39.97     39.11 o 
 -10   6  10        5.07       29.52     47.04 o 
  -9   6  10        0.02       20.42     26.91 o 
  -8   6  10       23.87      -13.98     20.16 o 
  -7   6  10        3.08       46.72     34.86 o 
  -6   6  10      260.43      216.43     42.00 o 
  -5   6  10      373.56      449.11     47.20 o 
  -4   6  10       11.68       20.98     17.41 o 
  -3   6  10        0.10      -18.44     16.33 o 
  -2   6  10       24.46       25.04     17.31 o 
  -1   6  10       90.30       92.50     17.34 o 
   0   6  10     1174.25     1155.94     40.84 o 
   1   6  10      720.57      702.79     31.61 o 
   2   6  10      216.48      174.22     24.35 o 
   3   6  10       84.14       97.81     25.56 o 
   4   6  10       38.99       65.78     24.76 o 
   5   6  10        1.77        1.32     29.16 o 
   6   6  10        0.27      -41.62     28.78 o 
   7   6  10       17.37       62.21     40.45 o 
  -9   7  10       27.82       32.14     55.43 o 
  -8   7  10        2.90       18.20     25.84 o 
  -7   7  10        3.21       32.34     26.10 o 
  -6   7  10       13.76       33.33     29.32 o 
  -5   7  10        0.01       -4.40     26.79 o 
  -4   7  10       10.10       30.20     29.31 o 
  -3   7  10       18.51       24.97     18.74 o 
  -2   7  10      183.90      151.23     28.77 o 
  -1   7  10        7.91       -8.17     16.35 o 
   0   7  10     2844.11     2995.15     68.62 o 
   1   7  10     1801.28     1840.79     48.34 o 
   2   7  10       53.59       37.12     15.76 o 
   3   7  10      102.37      120.80     29.08 o 
   4   7  10        1.08      -19.09     15.58 o 
   5   7  10       31.14       59.99     22.19 o 
   6   7  10        0.61       40.69     38.61 o 
  -9   8  10        4.25       -6.17     29.89 o 
  -8   8  10       61.54       29.51     30.60 o 
  -7   8  10      497.93      510.63     46.71 o 
  -6   8  10      169.65       99.31     38.28 o 
  -5   8  10        8.80       49.70     31.55 o 
  -4   8  10      393.56      319.61     63.63 o 
  -3   8  10       42.76        3.82     20.31 o 
  -2   8  10      246.54      201.55     38.87 o 
  -1   8  10       59.19       55.36     22.63 o 
   0   8  10      909.65      867.93     48.79 o 
   1   8  10       32.71       11.97     16.65 o 
   2   8  10      141.08      141.99     23.20 o 
   3   8  10      144.22      185.84     28.39 o 
   4   8  10       95.74       87.40     24.06 o 
   5   8  10      180.60      156.44     50.20 o 
   6   8  10       76.18      100.29     50.32 o 
  -8   9  10       73.37       62.61     31.41 o 
  -7   9  10      229.30      158.77     46.13 o 
  -6   9  10        0.20       11.24     34.26 o 
  -5   9  10       91.09       77.18     39.24 o 
  -4   9  10        3.70       70.42     44.11 o 
  -3   9  10      279.69      300.35     46.57 o 
  -2   9  10     1128.95     1202.93     57.24 o 
  -1   9  10      343.41      334.06     36.92 o 
   0   9  10      320.57      342.60     38.11 o 
   1   9  10      120.64       84.81     32.53 o 
   2   9  10      181.52      181.76     32.55 o 
   3   9  10      291.21      282.54     38.03 o 
   4   9  10       42.78       20.30     36.34 o 
   5   9  10       39.17       29.59     37.10 o 
  -7  10  10       68.78       52.79     45.24 o 
  -6  10  10      129.59      100.87     46.26 o 
  -5  10  10       45.30      146.05     46.76 o 
  -4  10  10       73.41       54.81     36.63 o 
  -3  10  10      203.76      265.38     44.98 o 
  -2  10  10      685.79      685.83     48.83 o 
  -1  10  10       53.99       50.29     40.64 o 
   0  10  10      176.74      113.70     30.82 o 
   1  10  10        2.96      -29.88     21.70 o 
   2  10  10      161.92      150.79     33.80 o 
   3  10  10      340.80      349.45     43.57 o 
   4  10  10      139.27      158.08     47.00 o 
  -6  11  10       43.94       65.43     46.41 o 
  -5  11  10        0.91       30.72     40.27 o 
  -4  11  10      335.32      346.96     55.70 o 
  -3  11  10      155.24      141.39     42.95 o 
  -2  11  10      142.77      118.82     31.27 o 
  -1  11  10      305.40      326.33     41.04 o 
   0  11  10       56.64       16.59     28.47 o 
   1  11  10       57.60       32.86     55.36 o 
   2  11  10      256.39      172.34     37.97 o 
   3  11  10       48.94       39.86     31.56 o 
  -4  12  10       57.83        5.89     39.57 o 
  -3  12  10      175.99       22.37     38.85 o 
  -2  12  10      172.54       71.66     39.37 o 
  -1  12  10       24.81       33.66     29.79 o 
   0  12  10       32.97       22.03     30.37 o 
   1  12  10       10.76        9.51     33.78 o 
 -11   1  11       50.03       48.59     41.51 o 
 -10   1  11       48.67      -26.86     33.01 o 
  -9   1  11       30.43       -2.67     30.59 o 
  -8   1  11        6.87       23.45     50.34 o 
  -7   1  11      222.18      252.18     50.55 o 
  -6   1  11       43.36       48.11     17.60 o 
  -5   1  11      212.66      228.85     16.86 o 
  -4   1  11      418.57      454.29     26.70 o 
  -3   1  11       33.90       41.60     13.80 o 
  -2   1  11      842.07      877.14     34.31 o 
  -1   1  11      169.67      159.44     15.93 o 
   0   1  11        7.19        7.47     11.68 o 
   1   1  11       33.07       29.32     10.41 o 
   2   1  11      822.78      837.30     33.34 o 
   3   1  11     1226.56     1212.37     45.62 o 
   4   1  11       52.02       57.34     24.35 o 
   5   1  11        2.27       -2.08     20.57 o 
   6   1  11      211.76      204.14     35.16 o 
   7   1  11      214.58      193.51     38.40 o 
   8   1  11       40.24       37.96     63.57 o 
 -11   2  11        0.23      -11.41     37.90 o 
 -10   2  11      202.81      152.68     43.78 o 
  -9   2  11       80.03       95.07     36.28 o 
  -8   2  11      642.14      667.99     54.86 o 
  -7   2  11       20.46       26.77     25.83 o 
  -6   2  11      295.17      287.98     43.46 o 
  -5   2  11     1646.28     1613.06     36.50 o 
  -4   2  11      647.58      694.77     27.69 o 
  -3   2  11      152.93      174.49     22.20 o 
  -2   2  11      260.42      277.37     24.96 o 
  -1   2  11      666.23      665.12     36.30 o 
   0   2  11      436.89      364.61     27.95 o 
   1   2  11     1066.58     1106.58     37.25 o 
   2   2  11     3584.81     3407.00     80.91 o 
   3   2  11     2186.27     2186.35     65.98 o 
   4   2  11        3.12       17.81     18.74 o 
   5   2  11        3.04      -10.71     21.11 o 
   6   2  11       45.74        5.84     24.24 o 
   7   2  11      202.94      332.57     55.60 o 
 -11   3  11       41.60      -31.51     50.33 o 
 -10   3  11       40.48       19.58     66.57 o 
  -9   3  11      532.36      532.84     56.21 o 
  -8   3  11      137.49      136.74     35.48 o 
  -7   3  11       65.71       58.32     21.77 o 
  -6   3  11      238.22      202.54     22.95 o 
  -5   3  11       28.04       27.50     13.13 o 
  -4   3  11      439.41      474.30     22.50 o 
  -3   3  11      432.04      479.63     20.23 o 
  -2   3  11     1552.02     1498.80     48.50 o 
  -1   3  11      353.37      310.56     27.43 o 
   0   3  11     1215.51     1170.17     44.98 o 
   1   3  11     1658.95     1740.45     47.69 o 
   2   3  11      810.05      761.60     35.56 o 
   3   3  11       37.86       27.09     19.58 o 
   4   3  11        4.19      -10.00     18.92 o 
   5   3  11      299.60      358.02     39.75 o 
   6   3  11      285.31      342.06     41.92 o 
   7   3  11      125.75       75.28     64.13 o 
 -10   4  11       10.69       -6.24     35.99 o 
  -9   4  11       87.21      108.23     30.12 o 
  -8   4  11      135.81      169.98     30.92 o 
  -7   4  11      826.85      891.84     40.27 o 
  -6   4  11     1679.32     1660.98     55.13 o 
  -5   4  11     1582.39     1500.30     50.19 o 
  -4   4  11      644.14      655.43     30.88 o 
  -3   4  11       55.14       52.07     15.12 o 
  -2   4  11       15.06       16.01     11.43 o 
  -1   4  11      189.78      235.47     41.86 o 
   0   4  11      800.66      832.61     46.30 o 
   1   4  11     2613.22     2589.40     97.95 o 
   2   4  11       84.87       92.34     19.49 o 
   3   4  11        9.20        8.07     17.40 o 
   4   4  11     1883.63     1912.53     80.16 o 
   5   4  11     2630.73     2655.93     83.86 o 
   6   4  11      359.36      418.76     44.65 o 
   7   4  11       17.22       -5.39     36.67 o 
 -10   5  11      120.29      151.80     34.51 o 
  -9   5  11      270.05      317.51     40.14 o 
  -8   5  11      116.65       89.85     24.44 o 
  -7   5  11        2.02       23.36     21.08 o 
  -6   5  11       34.84       24.51     27.39 o 
  -5   5  11      504.63      471.15     46.20 o 
  -4   5  11      842.34      904.43     41.68 o 
  -3   5  11     1253.13     1320.50     42.06 o 
  -2   5  11     2931.47     2872.52     60.92 o 
  -1   5  11     2360.29     2219.73     53.96 o 
   0   5  11     1299.02     1413.60     75.00 o 
   1   5  11      833.55      892.16     40.15 o 
   2   5  11       13.70      -12.96     14.10 o 
   3   5  11      143.91      144.85     27.56 o 
   4   5  11        1.43       19.88     23.44 o 
   5   5  11      233.19      202.07     35.90 o 
   6   5  11      119.35       79.07     39.75 o 
   7   5  11       52.10       65.87     42.54 o 
 -10   6  11       21.46       30.59     36.90 o 
  -9   6  11      325.86      302.24     50.36 o 
  -8   6  11      629.47      600.37     46.99 o 
  -7   6  11      718.00      756.48     49.29 o 
  -6   6  11      411.22      500.06     58.06 o 
  -5   6  11      366.99      336.64     57.60 o 
  -4   6  11      485.29      524.46     48.99 o 
  -3   6  11      198.86      237.84     28.43 o 
  -2   6  11      191.88      160.09     21.73 o 
  -1   6  11        2.38       -7.34     14.11 o 
   0   6  11      411.43      434.50     30.07 o 
   1   6  11      126.79      171.10     20.63 o 
   2   6  11     1314.78     1379.26     51.13 o 
   3   6  11     2564.13     2745.77     83.13 o 
   4   6  11     1338.26     1389.92     65.41 o 
   5   6  11      255.09      303.84     40.22 o 
   6   6  11      366.85      410.69    172.01 o 
  -9   7  11        1.05        6.98     34.53 o 
  -8   7  11        0.46      -31.03     23.69 o 
  -7   7  11       53.83       93.38     37.52 o 
  -6   7  11       19.32       40.12     30.53 o 
  -5   7  11      157.69       98.59     34.01 o 
  -4   7  11      495.81      450.29     81.33 o 
  -3   7  11      660.16      686.22     42.63 o 
  -2   7  11      131.92      123.93     26.69 o 
  -1   7  11     1691.55     1662.71     51.25 o 
   0   7  11      848.14      893.77     41.25 o 
   1   7  11        4.25      -14.64     13.71 o 
   2   7  11        9.42       -9.27     14.20 o 
   3   7  11      345.10      293.53     37.36 o 
   4   7  11      152.32      134.97     24.96 o 
   5   7  11       52.56       12.46     21.27 o 
   6   7  11       50.31       74.20     41.79 o 
  -9   8  11      129.87      191.91    123.01 o 
  -8   8  11      244.32      288.17     41.71 o 
  -7   8  11      316.86      340.48    101.34 o 
  -6   8  11      156.59      140.58     41.05 o 
  -5   8  11      340.68      325.84     48.82 o 
  -4   8  11       98.73       47.09     31.75 o 
  -3   8  11       81.94       87.79     24.94 o 
  -2   8  11        4.88       25.99     20.75 o 
  -1   8  11       80.04       40.44     23.71 o 
   0   8  11      192.80      224.82     55.77 o 
   1   8  11      404.43      439.88     31.03 o 
   2   8  11      804.30      759.10     41.76 o 
   3   8  11      666.60      652.98     69.63 o 
   4   8  11      412.58      408.26     65.08 o 
   5   8  11      119.72      125.80     47.27 o 
  -8   9  11       20.82      -16.12     29.39 o 
  -7   9  11       16.54        7.21     38.55 o 
  -6   9  11       19.77        0.18     34.62 o 
  -5   9  11       13.01       -0.18     48.50 o 
  -4   9  11      130.99      160.73     41.14 o 
  -3   9  11      115.13      100.21     39.19 o 
  -2   9  11        4.55       -6.35     21.36 o 
  -1   9  11       45.21       30.33     39.41 o 
   0   9  11      239.26      263.39     35.78 o 
   1   9  11       37.72        7.17     24.07 o 
   2   9  11       76.30       47.19     42.28 o 
   3   9  11       61.23       74.30     27.65 o 
   4   9  11        8.41      -14.92     23.81 o 
  -7  10  11        0.55       -0.82     54.81 o 
  -6  10  11       81.95        4.79     86.40 o 
  -5  10  11       42.74      115.11     44.16 o 
  -4  10  11      118.44      165.57     45.61 o 
  -3  10  11        0.16      -37.78     31.01 o 
  -2  10  11       41.50       33.52     27.37 o 
  -1  10  11       15.50       41.06     26.88 o 
   0  10  11       30.56       28.25     26.08 o 
   1  10  11      197.45      161.70     35.66 o 
   2  10  11       12.67       20.70     32.68 o 
   3  10  11        2.66       15.35     28.19 o 
  -5  11  11       12.41       33.63     59.65 o 
  -4  11  11       10.51       -2.94     56.12 o 
  -3  11  11       29.89      -21.27     32.41 o 
  -2  11  11       10.94       43.00     38.86 o 
  -1  11  11        1.54       -0.28     28.06 o 
   0  11  11        7.95       13.31     28.23 o 
   1  11  11       11.70      -12.70     26.86 o 
   2  11  11        2.66       47.14     36.02 o 
  -3  12  11       49.74      -48.90     32.60 o 
  -2  12  11        3.03      -50.13     34.54 o 
  -1  12  11       13.97       -3.10     31.38 o 
   0  12  11        1.36      -12.11     28.44 o 
 -11   0  12      347.29      289.18     78.19 o 
 -10   0  12      182.29      144.80     63.88 o 
  -9   0  12      837.72      968.82     96.37 o 
  -8   0  12      494.81      565.28     74.24 o 
  -7   0  12      143.48       98.21     41.23 o 
  -6   0  12       93.49       85.39     28.26 o 
  -5   0  12     1454.48     1373.90     81.99 o 
  -4   0  12       74.95        0.12     20.87 o 
  -3   0  12       11.13       12.61     25.73 o 
  -2   0  12        8.20        2.13     14.80 o 
  -1   0  12     3843.43     3944.11     91.41 o 
   0   0  12     3680.49     4220.72    158.62 o 
   1   0  12     4803.02     4786.02    111.83 o 
   2   0  12     3514.62     3478.79     95.51 o 
   3   0  12      346.81      394.51     80.89 o 
   4   0  12      260.78      333.66     40.39 o 
   5   0  12      162.56      241.97     62.10 o 
   6   0  12      293.86      287.10     70.82 o 
   7   0  12      307.51      275.22     75.18 o 
 -11   1  12       57.68      104.99     52.21 o 
 -10   1  12      111.01      183.54     43.98 o 
  -9   1  12       47.94       10.64     32.66 o 
  -8   1  12        9.88        7.33     28.73 o 
  -7   1  12      428.28      456.38     71.44 o 
  -6   1  12     1160.30     1242.07     38.01 o 
  -5   1  12     1802.61     1765.34     38.60 o 
  -4   1  12     2587.21     2511.22     52.66 o 
  -3   1  12     4897.38     4863.26    111.26 o 
  -2   1  12     3299.16     3155.20     58.09 o 
  -1   1  12     3800.40     3571.36     66.99 o 
   0   1  12     2224.74     2279.45     59.37 o 
   1   1  12      830.59      877.21     47.24 o 
   2   1  12      223.63      293.71     33.13 o 
   3   1  12      163.82      130.86     24.78 o 
   4   1  12      424.73      472.38     49.65 o 
   5   1  12      505.68      518.55     51.96 o 
   6   1  12      493.66      520.43     47.95 o 
   7   1  12      244.51      269.55     53.63 o 
 -11   2  12       30.80       32.28     42.21 o 
 -10   2  12      196.32      206.04     62.84 o 
  -9   2  12       43.00       57.48     33.34 o 
  -8   2  12       53.48       66.47     30.86 o 
  -7   2  12      806.33      836.69     54.46 o 
  -6   2  12     1082.02     1090.62     44.97 o 
  -5   2  12      148.01      130.68     16.17 o 
  -4   2  12      131.45      149.39     18.23 o 
  -3   2  12        2.79        0.56     11.09 o 
  -2   2  12      773.30      749.50     29.56 o 
  -1   2  12     1610.08     1351.19     50.29 o 
   0   2  12     4498.18     4584.21     98.49 o 
   1   2  12     1810.48     1805.89     48.62 o 
   2   2  12     1364.04     1387.21     62.30 o 
   3   2  12      724.64      749.63     46.01 o 
   4   2  12      820.37      970.49     52.80 o 
   5   2  12      527.28      491.74     73.25 o 
   6   2  12      159.24      220.16     38.25 o 
   7   2  12       64.57       81.90     40.79 o 
 -10   3  12        9.39       28.92     36.94 o 
  -9   3  12      122.77       89.89     38.29 o 
  -8   3  12      242.56      182.07     38.58 o 
  -7   3  12      149.84      202.69     53.91 o 
  -6   3  12       30.73       13.44     17.19 o 
  -5   3  12      214.18      224.86     22.63 o 
  -4   3  12      718.54      790.83     33.35 o 
  -3   3  12     1237.55     1198.41     52.11 o 
  -2   3  12     4514.86     4351.62     88.48 o 
  -1   3  12     1376.37     1379.97     49.55 o 
   0   3  12       78.60       84.75     20.38 o 
   1   3  12      294.48      297.99     33.37 o 
   2   3  12       31.45       27.40     17.88 o 
   3   3  12       67.32       44.56     22.04 o 
   4   3  12       83.36       62.06     26.48 o 
   5   3  12      227.95      162.68     50.96 o 
   6   3  12      164.78      223.05     39.70 o 
   7   3  12      389.56      493.28     78.96 o 
 -10   4  12       86.49       64.72     31.03 o 
  -9   4  12       68.33       78.90     28.81 o 
  -8   4  12      275.58      275.55     36.41 o 
  -7   4  12      608.57      584.15     35.81 o 
  -6   4  12       62.74       45.10     44.01 o 
  -5   4  12       26.35        3.98     23.32 o 
  -4   4  12       79.31       83.89     21.09 o 
  -3   4  12        3.77        8.48     13.83 o 
  -2   4  12      531.16      559.63     37.58 o 
  -1   4  12     1808.95     1713.81     57.03 o 
   0   4  12        3.54      -23.13     15.42 o 
   1   4  12        7.39       12.61     13.99 o 
   2   4  12     1570.50     1590.74     50.40 o 
   3   4  12     1426.30     1555.80    106.25 o 
   4   4  12       27.46       22.57     23.80 o 
   5   4  12      265.28      309.68     40.04 o 
   6   4  12       54.05       23.28     29.60 o 
   7   4  12        8.35        4.06     51.99 o 
 -10   5  12      172.80      129.19     34.68 o 
  -9   5  12        0.10      -13.48     30.10 o 
  -8   5  12        0.60        5.43     32.85 o 
  -7   5  12       19.05        6.52     23.31 o 
  -6   5  12        0.27      -16.35     25.41 o 
  -5   5  12       47.01       32.09     28.12 o 
  -4   5  12       10.37       13.77     27.94 o 
  -3   5  12        4.69      -10.90     13.84 o 
  -2   5  12     2074.48     2109.37     54.01 o 
  -1   5  12      311.62      268.58     26.45 o 
   0   5  12       15.53       15.22     17.89 o 
   1   5  12        0.82      -11.56     15.10 o 
   2   5  12      106.38       66.59     20.78 o 
   3   5  12       53.37       41.51     24.69 o 
   4   5  12       69.77       29.40     25.12 o 
   5   5  12       34.26       28.24     28.16 o 
   6   5  12       10.48       12.68     36.75 o 
  -9   6  12        1.41       26.09     34.76 o 
  -8   6  12       59.25       38.98     28.64 o 
  -7   6  12      399.65      304.72     37.99 o 
  -6   6  12      427.68      363.52     48.32 o 
  -5   6  12       26.94       37.30     30.04 o 
  -4   6  12       51.18       33.60     47.89 o 
  -3   6  12       11.64       16.58     19.99 o 
  -2   6  12      720.45      719.00     36.74 o 
  -1   6  12      298.10      318.33     28.44 o 
   0   6  12        0.09      -14.03     14.83 o 
   1   6  12        6.01        9.74     13.86 o 
   2   6  12       11.46       -0.89     17.62 o 
   3   6  12      264.00      315.26     55.52 o 
   4   6  12       78.67       35.45     26.53 o 
   5   6  12       21.22        2.91     29.11 o 
   6   6  12        6.81      -10.30     37.50 o 
  -9   7  12        2.98       -2.67     31.85 o 
  -8   7  12        4.13      -21.34     26.35 o 
  -7   7  12        1.86       -2.96     31.62 o 
  -6   7  12      188.08      199.17     43.68 o 
  -5   7  12        3.19       14.76     30.11 o 
  -4   7  12       23.03      -10.03     39.86 o 
  -3   7  12      107.59       94.40     31.69 o 
  -2   7  12      780.29      698.04     45.49 o 
  -1   7  12        4.11        8.02     16.64 o 
   0   7  12       52.80       28.43     19.55 o 
   1   7  12       26.59        2.36     14.98 o 
   2   7  12       80.19       38.82     16.85 o 
   3   7  12       60.17       24.73     19.01 o 
   4   7  12       78.01      111.09     31.88 o 
   5   7  12       45.84       59.00     23.29 o 
  -8   8  12      182.39      213.79     38.04 o 
  -7   8  12       56.60       44.16     38.04 o 
  -6   8  12       32.39        1.80     32.42 o 
  -5   8  12       17.86        4.76     32.87 o 
  -4   8  12        5.10       52.00     33.74 o 
  -3   8  12       18.95       10.47     21.96 o 
  -2   8  12        4.90      -14.29     19.96 o 
  -1   8  12      300.85      325.12     45.78 o 
   0   8  12      161.59      139.62     30.05 o 
   1   8  12      237.33      151.99     24.27 o 
   2   8  12      307.56      271.19     31.05 o 
   3   8  12      326.56      266.72     35.13 o 
   4   8  12        6.83       -7.60     20.34 o 
   5   8  12        2.00      -11.99     36.29 o 
  -7   9  12        0.52       18.02     39.82 o 
  -6   9  12       35.20       10.96     40.37 o 
  -5   9  12      249.21      153.62     70.94 o 
  -4   9  12      316.83      311.17     52.64 o 
  -3   9  12      235.56      339.02     51.30 o 
  -2   9  12       51.03       50.38     25.29 o 
  -1   9  12      281.98      301.71     37.80 o 
   0   9  12      756.99      663.76     62.22 o 
   1   9  12      102.96       62.59     29.70 o 
   2   9  12        0.56      -20.82     21.48 o 
   3   9  12       34.66       13.94     21.59 o 
   4   9  12       60.54      105.37     26.84 o 
  -6  10  12       61.35       28.90     91.88 o 
  -5  10  12        0.69       11.65     39.82 o 
  -4  10  12        6.56      -43.67     51.66 o 
  -3  10  12       30.90       25.13     36.36 o 
  -2  10  12       24.91       62.77     28.99 o 
  -1  10  12       63.70       34.74     27.72 o 
   0  10  12      103.89       74.94     31.06 o 
   1  10  12      322.29      385.96     91.83 o 
   2  10  12      135.89      161.60     35.35 o 
   3  10  12      127.67       70.53     31.90 o 
  -5  11  12      141.45      236.20     57.26 o 
  -4  11  12      440.55      429.06     62.72 o 
  -3  11  12      276.15      294.33     53.47 o 
  -2  11  12      162.59      164.46     46.93 o 
  -1  11  12      125.55      131.04     35.26 o 
   0  11  12       92.86       66.75     31.86 o 
   1  11  12       18.61      -16.63     28.36 o 
 -10   1  13       27.21       12.14     35.97 o 
  -9   1  13        4.13      -27.42     30.24 o 
  -8   1  13        0.46        0.01     28.80 o 
  -7   1  13     1253.95     1193.94     63.98 o 
  -6   1  13     2918.67     2906.94     65.01 o 
  -5   1  13       94.93       89.46     15.22 o 
  -4   1  13      649.75      674.42     30.57 o 
  -3   1  13       50.10       54.39     17.82 o 
  -2   1  13      169.37      200.15     25.23 o 
  -1   1  13        4.14       16.42     14.61 o 
   0   1  13        8.73       21.81     20.81 o 
   1   1  13        3.69        7.13     15.90 o 
   2   1  13        1.31        6.77     16.96 o 
   3   1  13       78.36       97.48     26.04 o 
   4   1  13      222.09      164.57     32.97 o 
   5   1  13       46.30       48.63     34.15 o 
   6   1  13        9.21       13.01     38.11 o 
 -10   2  13       23.90      -27.81     35.44 o 
  -9   2  13       26.41       25.83     31.74 o 
  -8   2  13       19.79       27.71     29.83 o 
  -7   2  13        2.06       28.83     26.16 o 
  -6   2  13      593.21      610.34     38.46 o 
  -5   2  13     1239.44     1212.04     43.13 o 
  -4   2  13      255.37      282.21     23.18 o 
  -3   2  13       46.84       47.96     17.79 o 
  -2   2  13      343.32      319.87     29.00 o 
  -1   2  13      981.11      959.95     43.80 o 
   0   2  13     1738.90     1719.15     55.72 o 
   1   2  13     3153.61     3255.91    141.77 o 
   2   2  13      542.42      488.90     39.42 o 
   3   2  13      187.13      158.62     29.56 o 
   4   2  13       17.08       52.29     25.82 o 
   5   2  13      217.26      180.56     35.31 o 
   6   2  13       41.80       22.04     31.22 o 
 -10   3  13       16.64        2.77     36.40 o 
  -9   3  13       32.39       31.66     34.53 o 
  -8   3  13      217.50      240.10     34.78 o 
  -7   3  13      318.75      346.02     29.65 o 
  -6   3  13     1045.66     1065.72     50.60 o 
  -5   3  13     1156.38     1125.83     47.50 o 
  -4   3  13     1944.32     1847.48     49.63 o 
  -3   3  13       93.05      157.10     24.30 o 
  -2   3  13      405.07      464.28     34.11 o 
  -1   3  13       79.39       82.97     20.72 o 
   0   3  13       41.07       49.04     19.25 o 
   1   3  13        5.45        6.21     15.13 o 
   2   3  13        2.17        6.27     16.14 o 
   3   3  13      529.93      497.59     43.08 o 
   4   3  13      155.83      179.60     33.01 o 
   5   3  13      196.23      216.99     38.41 o 
   6   3  13      392.66      361.83     46.01 o 
 -10   4  13      230.91      201.23     37.04 o 
  -9   4  13      464.78      377.44    133.23 o 
  -8   4  13      546.57      539.91     58.15 o 
  -7   4  13      468.71      462.38     39.96 o 
  -6   4  13       93.72      112.87     34.07 o 
  -5   4  13        7.21      -10.36     24.72 o 
  -4   4  13      343.32      297.63     26.11 o 
  -3   4  13      785.52      807.83     66.94 o 
  -2   4  13        9.54       -7.07     15.85 o 
  -1   4  13     1961.52     1953.34     62.35 o 
   0   4  13     1108.45     1148.22     51.79 o 
   1   4  13      231.12      290.49     28.31 o 
   2   4  13      581.81      540.97     43.47 o 
   3   4  13     1548.36     1521.42     65.88 o 
   4   4  13        5.95       15.28     24.48 o 
   5   4  13       32.07       29.83     44.07 o 
   6   4  13       29.61       43.05     32.24 o 
 -10   5  13       10.09      -14.17     36.07 o 
  -9   5  13        1.36       26.17     36.87 o 
  -8   5  13      186.06      272.82     50.34 o 
  -7   5  13      451.91      485.97     44.09 o 
  -6   5  13        9.78       38.28     29.03 o 
  -5   5  13     1640.02     1687.81     79.62 o 
  -4   5  13     2948.01     3012.47     66.88 o 
  -3   5  13     1274.30     1331.03     45.37 o 
  -2   5  13      716.54      816.17     38.59 o 
  -1   5  13      649.92      682.47     32.77 o 
   0   5  13       86.39       73.96     35.74 o 
   1   5  13        5.55      -11.70     16.48 o 
   2   5  13      194.75      230.54     34.05 o 
   3   5  13      409.01      470.82     45.92 o 
   4   5  13      595.58      607.62     51.28 o 
   5   5  13     1240.80     1211.73     81.09 o 
   6   5  13      372.50      368.89    127.43 o 
  -9   6  13      389.25      399.52     57.54 o 
  -8   6  13      311.64      379.13     68.93 o 
  -7   6  13      137.19      192.85     43.20 o 
  -6   6  13        0.88        8.64     31.10 o 
  -5   6  13      119.97       69.67     31.73 o 
  -4   6  13       19.94       29.32     29.70 o 
  -3   6  13      585.67      547.10     34.98 o 
  -2   6  13     1238.72     1363.17     47.69 o 
  -1   6  13      141.84      151.05     35.68 o 
   0   6  13      623.42      629.71     36.92 o 
   1   6  13      279.18      287.16     23.98 o 
   2   6  13      198.37      226.24     42.22 o 
   3   6  13       52.53       29.11     26.03 o 
   4   6  13      571.88      555.32     51.37 o 
   5   6  13       39.64       62.74     33.22 o 
  -9   7  13       58.03       29.44     39.38 o 
  -8   7  13       69.83       73.62     33.80 o 
  -7   7  13      187.16      212.62     45.65 o 
  -6   7  13      536.31      519.81     89.53 o 
  -5   7  13      440.89      457.20     55.29 o 
  -4   7  13      407.35      513.13    145.78 o 
  -3   7  13     1186.57     1192.95     57.01 o 
  -2   7  13      516.90      453.06     40.82 o 
  -1   7  13      697.05      702.89     39.84 o 
   0   7  13      183.05      162.06     28.62 o 
   1   7  13      309.89      264.17     28.83 o 
   2   7  13      814.45      749.42     42.68 o 
   3   7  13      135.22      128.88     24.29 o 
   4   7  13      574.84      558.17     40.17 o 
   5   7  13      238.83      248.69     33.08 o 
  -8   8  13      112.81      101.31     44.63 o 
  -7   8  13       63.17       -3.74     37.08 o 
  -6   8  13       68.14       51.92     38.85 o 
  -5   8  13        0.49      -39.71     37.79 o 
  -4   8  13        4.56       36.60     34.45 o 
  -3   8  13        2.86       10.53     24.02 o 
  -2   8  13       39.96       39.19     24.17 o 
  -1   8  13       31.85        4.70     23.26 o 
   0   8  13      385.26      403.36     35.02 o 
   1   8  13      641.46      664.41     47.29 o 
   2   8  13      205.13      153.47     31.88 o 
   3   8  13      139.10       99.81     26.32 o 
   4   8  13      125.75      103.87     26.47 o 
  -7   9  13       54.89       21.04     40.96 o 
  -6   9  13      107.72      161.11     46.92 o 
  -5   9  13      207.21      214.69     72.25 o 
  -4   9  13      355.03      270.22     55.37 o 
  -3   9  13       45.48       20.72     37.28 o 
  -2   9  13        3.10      -33.47     23.60 o 
  -1   9  13       15.96       21.10     24.88 o 
   0   9  13        1.21       12.94     23.05 o 
   1   9  13       18.71       11.07     25.03 o 
   2   9  13        1.68        0.22     24.86 o 
   3   9  13        3.19       21.17     22.38 o 
  -6  10  13       23.26       24.66     45.17 o 
  -5  10  13        0.32       57.53     42.14 o 
  -4  10  13        0.15       -8.29     36.48 o 
  -3  10  13        4.16      -26.21     45.64 o 
  -2  10  13        0.53        4.88     25.18 o 
  -1  10  13       59.97       64.61     38.26 o 
   0  10  13       86.33       71.03     30.99 o 
   1  10  13       30.10       31.62     28.09 o 
   2  10  13       20.65       40.04     33.84 o 
  -3  11  13        0.08        4.08     39.98 o 
  -2  11  13        1.18      -82.61    123.20 o 
  -1  11  13        0.02      -11.24     28.76 o 
 -10   0  14      252.68      234.60     70.55 o 
  -9   0  14      157.62      144.45     59.90 o 
  -8   0  14       40.34       66.77     49.07 o 
  -7   0  14       13.87        6.63     39.50 o 
  -6   0  14       40.91       37.30     18.67 o 
  -5   0  14      435.15      494.73     40.99 o 
  -4   0  14     1088.06      983.63     54.09 o 
  -3   0  14     1576.96     1745.59    118.32 o 
  -2   0  14     4715.49     4810.91    111.56 o 
  -1   0  14     5753.08     5882.24    201.54 o 
   1   0  14     4576.37     4388.79    179.67 o 
   2   0  14      235.54      215.70     56.66 o 
   3   0  14      369.91      494.74     80.52 o 
   4   0  14        0.30       10.45     41.35 o 
   5   0  14        1.35      -37.80     47.45 o 
   6   0  14      110.91       71.86     63.92 o 
 -10   1  14       14.23       13.30     37.29 o 
  -9   1  14      224.25      209.57     43.32 o 
  -8   1  14      189.16      210.17     43.22 o 
  -7   1  14      852.59      954.13     59.39 o 
  -6   1  14      950.08      952.53     34.18 o 
  -5   1  14      190.43      220.29     23.48 o 
  -4   1  14        9.27        9.69     13.78 o 
  -3   1  14     1408.94     1401.00     42.51 o 
  -2   1  14      619.83      626.32     37.89 o 
  -1   1  14        5.22       -4.93     19.31 o 
   0   1  14      652.65      650.40     57.77 o 
   1   1  14      528.81      458.83     48.61 o 
   2   1  14     1144.89     1170.61     57.01 o 
   3   1  14     1150.91     1443.86     82.76 o 
   4   1  14      669.54      704.70     66.89 o 
   5   1  14      547.11      675.26     69.28 o 
   6   1  14      667.41      840.20     78.00 o 
 -10   2  14      145.70      112.94     44.48 o 
  -9   2  14      239.56      324.76     97.89 o 
  -8   2  14       32.09       13.37     29.87 o 
  -7   2  14        3.88      -20.80     20.34 o 
  -6   2  14      100.33      107.60     18.76 o 
  -5   2  14       51.74       59.84     19.24 o 
  -4   2  14       87.46       30.24     17.72 o 
  -3   2  14      294.62      323.91     30.99 o 
  -2   2  14     4199.31     4170.10    104.35 o 
  -1   2  14     2800.04     2726.41     71.90 o 
   0   2  14     1363.65     1287.89     70.30 o 
   1   2  14      808.35      940.55     65.22 o 
   2   2  14     1176.15     1156.65     69.23 o 
   3   2  14       62.05       82.97     27.33 o 
   4   2  14        5.10       -0.18     25.77 o 
   5   2  14       18.93       25.32     30.34 o 
   6   2  14        4.63       19.95     41.93 o 
 -10   3  14       21.55       16.35     30.66 o 
  -9   3  14       32.80       -7.74     27.64 o 
  -8   3  14      487.97      570.47     58.78 o 
  -7   3  14      158.58      219.56     32.57 o 
  -6   3  14      330.38      410.15     45.63 o 
  -5   3  14     1438.65     1363.01     52.80 o 
  -4   3  14      469.59      534.02     31.85 o 
  -3   3  14        3.50      -15.64     15.11 o 
  -2   3  14       11.28        7.12     17.14 o 
  -1   3  14     1013.29      984.77     47.52 o 
   0   3  14       15.12       34.99     23.34 o 
   1   3  14       61.75       55.62     22.29 o 
   2   3  14     1924.80     2078.69    114.66 o 
   3   3  14      678.06      605.54     48.81 o 
   4   3  14      314.38      335.66     42.74 o 
   5   3  14      349.27      327.33     48.83 o 
   6   3  14        5.77       80.47     35.88 o 
 -10   4  14      100.22       98.10     43.23 o 
  -9   4  14       30.74      101.69     42.07 o 
  -8   4  14       44.03       30.03     38.51 o 
  -7   4  14        0.03        5.42     23.66 o 
  -6   4  14        4.04      -43.32     28.88 o 
  -5   4  14      280.47      280.25     32.38 o 
  -4   4  14      203.65      177.08     23.74 o 
  -3   4  14        8.40        5.77     15.44 o 
  -2   4  14      121.10      110.11     24.73 o 
  -1   4  14      375.34      341.02     34.64 o 
   0   4  14      585.79      553.90     41.62 o 
   1   4  14      459.01      422.30     39.16 o 
   2   4  14      324.56      374.53     62.70 o 
   3   4  14      328.26      323.59     40.63 o 
   4   4  14       94.38      143.58     34.13 o 
   5   4  14       77.32       80.55     45.88 o 
  -9   5  14       42.32       65.76     38.83 o 
  -8   5  14       36.09       21.72     36.35 o 
  -7   5  14        9.82       19.78     26.53 o 
  -6   5  14       71.52       40.14     31.57 o 
  -5   5  14       41.54        7.13     28.41 o 
  -4   5  14      144.11      132.47     22.37 o 
  -3   5  14       87.51       80.58     20.48 o 
  -2   5  14      475.74      418.77     32.19 o 
  -1   5  14       36.83       23.45     24.79 o 
   0   5  14      604.56      634.17     45.07 o 
   1   5  14      430.11      408.38     40.78 o 
   2   5  14       67.61       50.96     26.31 o 
   3   5  14      125.18      109.16     31.69 o 
   4   5  14       44.96       36.70     29.43 o 
   5   5  14       69.89       74.89     35.63 o 
  -9   6  14       18.58      -26.78     49.36 o 
  -8   6  14        8.56      -23.71     41.61 o 
  -7   6  14       16.22       19.52     35.42 o 
  -6   6  14        0.88       38.07     34.21 o 
  -5   6  14        1.18       -3.51     32.35 o 
  -4   6  14        0.02       10.36     29.66 o 
  -3   6  14       17.98       19.30     18.31 o 
  -2   6  14       56.61       67.85     19.69 o 
  -1   6  14      379.47      338.42     30.97 o 
   0   6  14      363.72      345.68     31.79 o 
   1   6  14        9.15       -4.67     22.39 o 
   2   6  14       45.94       31.61     25.64 o 
   3   6  14       28.30       30.70     28.49 o 
   4   6  14       69.06      114.16     35.98 o 
  -8   7  14       37.77       33.80     32.91 o 
  -7   7  14        4.21        2.81     35.90 o 
  -6   7  14       56.69      -19.54     32.19 o 
  -5   7  14      211.12      228.29     46.82 o 
  -4   7  14      328.42      352.79    135.38 o 
  -3   7  14       25.66       39.23     24.05 o 
  -2   7  14      131.15      136.99     25.18 o 
  -1   7  14      102.58       76.49     29.51 o 
   0   7  14       54.39      106.81     32.00 o 
   1   7  14      172.49      130.76     35.46 o 
   2   7  14       35.05       51.24     21.29 o 
   3   7  14        0.89      -15.23     19.03 o 
   4   7  14      218.52      215.67     31.10 o 
  -7   8  14      108.25       96.51     46.49 o 
  -6   8  14       41.78       -7.68     36.03 o 
  -5   8  14      108.70      127.51     45.50 o 
  -4   8  14      139.50      108.81     40.76 o 
  -3   8  14      313.54      295.40     53.89 o 
  -2   8  14       26.20        9.06     35.48 o 
  -1   8  14       97.98      122.26     30.39 o 
   0   8  14      142.81      137.98     26.57 o 
   1   8  14      144.11      141.65     33.28 o 
   2   8  14       34.59       28.87     22.28 o 
   3   8  14      197.64      198.95     47.84 o 
  -6   9  14       90.39       70.28     46.26 o 
  -5   9  14       34.33       39.92     43.82 o 
  -4   9  14       52.89       29.59     38.61 o 
  -3   9  14       50.50       41.53     39.31 o 
  -2   9  14       61.62       92.36     57.75 o 
  -1   9  14       35.21       17.40     26.10 o 
   0   9  14       89.56       74.13     30.49 o 
   1   9  14      288.67      230.99     37.81 o 
   2   9  14       51.66       21.83     27.40 o 
  -5  10  14       26.76      -12.97     48.04 o 
  -4  10  14       58.74       26.43     42.64 o 
  -3  10  14      152.95      216.02     53.70 o 
  -2  10  14      510.65      531.34     51.24 o 
  -1  10  14      461.53      448.37     49.39 o 
   0  10  14       26.05       54.65     31.34 o 
 -10   1  15        0.35       15.09     41.07 o 
  -9   1  15       62.05       53.74     38.99 o 
  -8   1  15      119.73       67.22     35.79 o 
  -7   1  15       20.60       40.37     29.61 o 
  -6   1  15       81.09      102.89     18.37 o 
  -5   1  15      416.24      391.67     30.39 o 
  -4   1  15     1260.41     1190.86     56.95 o 
  -3   1  15      233.82      227.26     28.42 o 
  -2   1  15        0.61       -8.26     15.32 o 
  -1   1  15      234.52      202.35     38.32 o 
   0   1  15      641.22      629.93     72.85 o 
   1   1  15      123.01      118.52     36.04 o 
   2   1  15       63.49       64.04     31.35 o 
   3   1  15      319.19      243.68     45.94 o 
   4   1  15       70.30       65.72     38.62 o 
   5   1  15        2.96      -10.18     37.92 o 
 -10   2  15        1.70        3.53     37.99 o 
  -9   2  15        1.21      -32.16     34.86 o 
  -8   2  15      131.18       69.83     41.45 o 
  -7   2  15      461.14      484.42     52.54 o 
  -6   2  15      100.98       60.14     20.51 o 
  -5   2  15       28.91       38.49     17.52 o 
  -4   2  15      924.02      921.93     59.82 o 
  -3   2  15        3.91       11.22     17.85 o 
  -2   2  15       18.42       16.42     18.74 o 
  -1   2  15     1581.12     1427.19     93.87 o 
   0   2  15      847.52      762.74     82.30 o 
   1   2  15        4.64      -24.02     21.37 o 
   2   2  15       16.28       24.42     22.88 o 
   3   2  15        1.22      -13.20     23.68 o 
   4   2  15       23.59       24.48     38.32 o 
   5   2  15       63.70       73.77     43.69 o 
  -9   3  15       61.04       84.14     38.61 o 
  -8   3  15      348.15      437.20     89.90 o 
  -7   3  15      836.87      731.86     62.16 o 
  -6   3  15      882.22      878.04     47.91 o 
  -5   3  15      349.18      368.81     35.27 o 
  -4   3  15      269.40      273.65     24.08 o 
  -3   3  15       13.40       20.44     18.90 o 
  -2   3  15       33.39       39.85     19.67 o 
  -1   3  15      180.74      159.45     27.09 o 
   0   3  15      810.82      845.25     63.57 o 
   1   3  15      373.73      347.74     49.04 o 
   2   3  15       89.10       64.53     27.19 o 
   3   3  15      323.71      357.45     45.23 o 
   4   3  15      423.66      440.69     47.15 o 
   5   3  15      231.78      249.92     73.19 o 
  -9   4  15        5.42       25.17     38.00 o 
  -8   4  15       17.06       15.04     33.25 o 
  -7   4  15       89.18       79.25     33.37 o 
  -6   4  15      787.26      721.90    131.25 o 
  -5   4  15      141.18      168.90     29.91 o 
  -4   4  15      379.00      411.98     31.59 o 
  -3   4  15     3798.38     3708.09     76.38 o 
  -2   4  15     1349.95     1274.39     57.11 o 
  -1   4  15      678.35      742.48     51.70 o 
   0   4  15      373.68      365.58     37.55 o 
   1   4  15      435.05      345.08     48.41 o 
   2   4  15       50.50       31.69     30.63 o 
   3   4  15        2.31       -7.09     26.31 o 
   4   4  15      253.10      255.22     41.76 o 
   5   4  15       71.68      150.54     39.97 o 
  -9   5  15      134.29      190.76     49.84 o 
  -8   5  15      252.58      386.46     58.66 o 
  -7   5  15      442.58      475.80     46.25 o 
  -6   5  15      284.56      342.39     50.83 o 
  -5   5  15      228.19      296.15     47.09 o 
  -4   5  15        9.54        0.02     17.71 o 
  -3   5  15        0.40       17.76     18.41 o 
  -2   5  15       10.55       10.69     17.07 o 
  -1   5  15       23.84      -20.88     31.27 o 
   0   5  15       13.27       22.15     22.81 o 
   1   5  15      445.89      435.29     43.61 o 
   2   5  15      994.85     1094.06     63.88 o 
   3   5  15      569.22      656.62     55.76 o 
   4   5  15      146.60      149.84     37.73 o 
  -8   6  15        3.91       -1.59     37.65 o 
  -7   6  15        9.61        1.42     37.16 o 
  -6   6  15      239.02      178.37     44.23 o 
  -5   6  15      904.31      983.49     72.41 o 
  -4   6  15     2228.49     2368.45    116.93 o 
  -3   6  15      884.10      957.99     45.69 o 
  -2   6  15      747.92      733.02     40.98 o 
  -1   6  15      722.41      756.55     52.01 o 
   0   6  15      722.01      694.84     47.44 o 
   1   6  15       87.50      114.35     31.41 o 
   2   6  15       12.43      -11.38     25.61 o 
   3   6  15       69.13      121.75     35.03 o 
   4   6  15       11.32       12.25     31.09 o 
  -8   7  15      153.20      124.64     59.08 o 
  -7   7  15      122.54      129.03     47.66 o 
  -6   7  15       16.90       41.77     40.04 o 
  -5   7  15      416.91      192.78     46.75 o 
  -4   7  15      789.97      768.15     68.61 o 
  -3   7  15      107.16      111.74     30.11 o 
  -2   7  15       22.64       27.55     21.25 o 
  -1   7  15      187.88      169.51     35.33 o 
   0   7  15      388.01      449.64     36.86 o 
   1   7  15      325.11      302.16     32.72 o 
   2   7  15      351.76      375.69     54.96 o 
   3   7  15       90.03      106.95     39.65 o 
  -7   8  15      184.01      155.99     50.19 o 
  -6   8  15       35.26       -0.15     41.48 o 
  -5   8  15      185.52      225.75     88.85 o 
  -4   8  15      222.54      243.80     50.33 o 
  -3   8  15      167.25      177.31     49.04 o 
  -2   8  15      433.24      358.15     42.94 o 
  -1   8  15      211.15      227.95     30.08 o 
   0   8  15       92.64      124.63     27.10 o 
   1   8  15       69.13       66.40     24.33 o 
   2   8  15       39.30        4.02     23.30 o 
  -5   9  15       69.13      -14.99     41.62 o 
  -4   9  15        7.21       -2.32     38.05 o 
  -3   9  15       20.62      -10.27     36.74 o 
  -2   9  15       16.60       23.02     30.48 o 
  -1   9  15        0.29       13.87     28.95 o 
   0   9  15       28.37       35.93     35.40 o 
   1   9  15      125.03      135.45     30.39 o 
  -9   0  16        1.80      -74.04     49.36 o 
  -8   0  16      346.29      353.44     69.86 o 
  -7   0  16      106.03       97.05     49.68 o 
  -6   0  16        9.30       26.36     27.82 o 
  -5   0  16      529.69      582.10     55.23 o 
  -4   0  16      298.07      267.46     37.37 o 
  -3   0  16      911.93     1033.10     89.70 o 
  -2   0  16     5058.94     5269.87    200.34 o 
  -1   0  16      959.69      918.22     93.33 o 
   0   0  16      309.22      262.45     61.49 o 
   1   0  16      192.94       86.87     47.48 o 
   2   0  16     1326.05     1174.98    116.08 o 
   3   0  16     1532.30     1638.37    135.67 o 
   4   0  16      488.39      490.39     95.60 o 
  -9   1  16      510.17      526.99     58.11 o 
  -8   1  16      353.50      356.58     50.85 o 
  -7   1  16      674.70      663.40     76.94 o 
  -6   1  16      445.79      454.26     32.10 o 
  -5   1  16        0.94        5.01     17.75 o 
  -4   1  16      506.60      467.01     41.48 o 
  -3   1  16       16.45        0.42     18.25 o 
  -2   1  16     1510.96     1494.76    153.68 o 
  -1   1  16     2030.97     1968.88     86.92 o 
   0   1  16      643.81      696.69     61.58 o 
   1   1  16      325.29      361.97     51.23 o 
   2   1  16     1187.31     1248.72     82.39 o 
   3   1  16      482.94      525.12    110.78 o 
   4   1  16      359.52      365.50     70.81 o 
  -9   2  16        3.73      -11.16     35.94 o 
  -8   2  16       53.39       20.02     34.71 o 
  -7   2  16      281.32      212.28     72.50 o 
  -6   2  16      630.87      647.48     37.30 o 
  -5   2  16      780.76      791.67     34.96 o 
  -4   2  16      538.74      575.33     42.49 o 
  -3   2  16      253.28      280.11     32.37 o 
  -2   2  16      418.49      401.57     54.97 o 
  -1   2  16       68.32       46.43     33.06 o 
   0   2  16       12.26        7.34     26.06 o 
   1   2  16       39.01       17.68     27.41 o 
   2   2  16       30.01       57.71     34.82 o 
   3   2  16      521.78      499.44     67.43 o 
   4   2  16      286.28      325.68     56.07 o 
  -9   3  16      123.92      149.84     83.92 o 
  -8   3  16      330.64      284.38     49.93 o 
  -7   3  16       22.28       33.64     33.55 o 
  -6   3  16       99.23       81.22     27.19 o 
  -5   3  16        3.09       -5.15     21.65 o 
  -4   3  16        0.10        9.52     15.18 o 
  -3   3  16       24.62       25.70     21.19 o 
  -2   3  16      471.09      455.90     42.42 o 
  -1   3  16      561.90      572.91     55.22 o 
   0   3  16     1351.58     1295.56    163.57 o 
   1   3  16     2858.37     2782.76    166.41 o 
   2   3  16     1239.38     1350.64     67.58 o 
   3   3  16      170.68      169.27     36.08 o 
   4   3  16       36.75       62.09     44.47 o 
  -9   4  16       20.32       26.59     39.44 o 
  -8   4  16        0.96       -1.07     35.63 o 
  -7   4  16      122.46      103.67     32.82 o 
  -6   4  16      653.96      741.49     67.93 o 
  -5   4  16      518.92      621.03     45.90 o 
  -4   4  16       24.70       19.10     19.34 o 
  -3   4  16        5.53       -5.97     15.79 o 
  -2   4  16       38.77       24.70     22.36 o 
  -1   4  16       32.31       28.36     21.61 o 
   0   4  16       79.89       69.25     32.94 o 
   1   4  16       17.31       38.45     31.85 o 
   2   4  16       13.63       -5.37     25.25 o 
   3   4  16        4.46       19.62     28.42 o 
   4   4  16       46.28       18.38     42.18 o 
  -8   5  16        7.61      -23.79     33.54 o 
  -7   5  16        3.80       -1.51     28.12 o 
  -6   5  16        0.04       -6.29     33.63 o 
  -5   5  16       12.21       30.67     34.25 o 
  -4   5  16       47.83       89.41     29.56 o 
  -3   5  16        5.33       16.41     18.87 o 
  -2   5  16      188.85      193.21     39.38 o 
  -1   5  16       25.22       10.84     24.71 o 
   0   5  16       41.59       18.27     36.42 o 
   1   5  16       32.82      -14.09     28.66 o 
   2   5  16      474.37      447.64     48.89 o 
   3   5  16      102.76       84.27     34.19 o 
  -8   6  16        2.31      -21.61     37.55 o 
  -7   6  16       32.37       30.90     39.91 o 
  -6   6  16       68.28       97.15     41.79 o 
  -5   6  16        3.17       13.40     33.89 o 
  -4   6  16       22.42        9.29     26.94 o 
  -3   6  16       14.92       23.05     21.86 o 
  -2   6  16        4.66      -20.55     18.04 o 
  -1   6  16       14.15      -10.18     21.22 o 
   0   6  16       14.08        9.45     19.25 o 
   1   6  16        1.62       20.44     33.94 o 
   2   6  16      228.61      160.66     47.73 o 
   3   6  16        2.87       21.81     28.85 o 
  -7   7  16       11.94       19.26     43.70 o 
  -6   7  16       93.93      144.65     81.70 o 
  -5   7  16      193.24      221.54     52.90 o 
  -4   7  16        1.45      -28.55     34.55 o 
  -3   7  16       17.98       13.82     25.81 o 
  -2   7  16       76.90       83.73     24.68 o 
  -1   7  16       30.85        3.10     21.77 o 
   0   7  16       28.21       68.56     24.45 o 
   1   7  16      126.56      127.87     26.82 o 
   2   7  16      299.62      278.35     37.50 o 
  -6   8  16       17.98       -0.22     63.74 o 
  -5   8  16      162.95      138.44     47.27 o 
  -4   8  16      149.42      133.09     48.40 o 
  -3   8  16      180.70      215.33     85.65 o 
  -2   8  16       16.28       26.52     29.93 o 
  -1   8  16        0.41        5.28     23.23 o 
   0   8  16        3.23       -5.50     23.12 o 
   1   8  16       48.30       34.51     23.16 o 
  -4   9  16       88.16       72.31     47.25 o 
  -3   9  16       15.13        6.67     39.77 o 
  -2   9  16      166.96      149.69     37.12 o 
  -1   9  16      139.14       87.73     33.95 o 
  -9   1  17        2.08       20.57     38.47 o 
  -8   1  17        1.94       -5.65     34.91 o 
  -7   1  17       79.91       74.77     36.88 o 
  -6   1  17        6.90        1.66     17.13 o 
  -5   1  17       87.56       69.32     25.17 o 
  -4   1  17      144.90       93.75     25.16 o 
  -3   1  17      448.52      394.60     50.27 o 
  -2   1  17       32.06        2.14     49.68 o 
  -1   1  17        1.45       -6.00     61.34 o 
   0   1  17        1.42       47.74     30.29 o 
   1   1  17      268.07      254.97     47.07 o 
   2   1  17      209.80      323.41     56.73 o 
   3   1  17      152.70       73.15     43.91 o 
  -9   2  17       50.05       59.63     44.20 o 
  -8   2  17       15.89        0.35     43.64 o 
  -7   2  17      402.60      455.93     83.93 o 
  -6   2  17      207.89      168.50     47.75 o 
  -5   2  17       78.07      100.32     22.64 o 
  -4   2  17      314.21      320.14     43.21 o 
  -3   2  17     1445.89     1467.13    153.60 o 
  -2   2  17        8.25       10.81     28.70 o 
  -1   2  17      220.45      190.05     40.59 o 
   0   2  17       94.01       34.60     29.28 o 
   1   2  17       83.94       67.24     37.30 o 
   2   2  17      294.94      246.51     50.85 o 
   3   2  17       98.47       65.08     42.41 o 
  -8   3  17       37.37       55.95     39.25 o 
  -7   3  17      133.60       98.14     41.03 o 
  -6   3  17       33.77       74.91     28.37 o 
  -5   3  17       33.34       46.17     25.40 o 
  -4   3  17      301.19      245.32     34.68 o 
  -3   3  17     1221.70     1276.56     61.12 o 
  -2   3  17      613.21      720.15     61.97 o 
  -1   3  17      327.16      356.22     50.04 o 
   0   3  17      592.98      588.85     61.02 o 
   1   3  17      304.41      348.66     53.02 o 
   2   3  17       35.41       69.46     35.73 o 
   3   3  17      196.46      211.00     50.69 o 
  -8   4  17      341.25      295.69     57.24 o 
  -7   4  17      412.60      395.91     45.63 o 
  -6   4  17      240.66      334.15    107.48 o 
  -5   4  17      224.95      230.53     41.41 o 
  -4   4  17      716.69      671.58     40.07 o 
  -3   4  17       45.44       64.39     19.96 o 
  -2   4  17       87.60       76.82     47.58 o 
  -1   4  17      797.18      840.04     69.78 o 
   0   4  17      201.70      160.33     41.47 o 
   1   4  17       72.12      108.22     74.39 o 
   2   4  17      333.94      490.33    146.03 o 
   3   4  17      523.61      603.83     58.06 o 
  -7   5  17       19.15        4.00     40.97 o 
  -6   5  17       59.10        6.02     36.94 o 
  -5   5  17       39.60       27.59     28.65 o 
  -4   5  17      350.60      333.31     47.43 o 
  -3   5  17      329.02      435.23     50.47 o 
  -2   5  17      780.52      811.56     44.48 o 
  -1   5  17     1434.65     1431.26     67.95 o 
   0   5  17     1499.95     1593.64    134.94 o 
   1   5  17      581.72      695.90     85.73 o 
   2   5  17       76.20       74.24     44.27 o 
  -7   6  17      118.02      145.53     50.64 o 
  -6   6  17      573.20      590.05     78.71 o 
  -5   6  17      632.11      659.51     66.84 o 
  -4   6  17      455.51      464.62     45.46 o 
  -3   6  17      358.51      323.26     33.51 o 
  -2   6  17       99.57       90.74     25.48 o 
  -1   6  17        4.19      -11.26     19.66 o 
   0   6  17       48.55       48.61     32.09 o 
   1   6  17       34.94       50.58     39.33 o 
  -6   7  17       25.28      -24.09     39.13 o 
  -5   7  17        7.68       29.18     43.09 o 
  -4   7  17      108.43       66.25     43.82 o 
  -3   7  17      359.10      395.75     44.88 o 
  -2   7  17      423.40      399.98     41.59 o 
  -1   7  17      552.93      600.72     51.45 o 
   0   7  17      430.53      415.14     69.79 o 
  -4   8  17      315.48      376.28     87.84 o 
  -3   8  17       24.53        0.01     39.66 o 
  -2   8  17       77.53       57.56     31.59 o 
  -1   8  17       13.85       65.95     27.83 o 
  -8   0  18      587.43      549.54     86.96 o 
  -7   0  18      378.46      365.40     70.13 o 
  -6   0  18      543.47      564.01     78.09 o 
  -5   0  18      433.07      435.43     74.16 o 
  -4   0  18       61.84       47.68     44.28 o 
  -3   0  18       25.05      -39.26     30.31 o 
  -2   0  18      498.76      485.95     77.67 o 
  -1   0  18      121.01      116.30     54.35 o 
   0   0  18      224.32      241.81     69.97 o 
   1   0  18      192.37      246.02     68.43 o 
   2   0  18      521.90      624.82    100.50 o 
   3   0  18      861.64     1244.01    132.70 o 
  -8   1  18       62.58       97.76     40.96 o 
  -7   1  18       19.90       43.09     27.45 o 
  -6   1  18       21.68        6.56     47.33 o 
  -5   1  18      438.15      473.04     42.41 o 
  -4   1  18     1695.68     1648.54    139.68 o 
  -3   1  18      538.42      453.42     53.17 o 
  -2   1  18      881.25      880.34    239.60 o 
  -1   1  18      718.83      729.00     66.02 o 
   0   1  18      418.65      476.18     64.67 o 
   1   1  18      125.55      225.79     48.34 o 
   2   1  18       84.83       34.47     42.03 o 
  -8   2  18      299.83      265.10     50.67 o 
  -7   2  18      489.37      495.20     57.65 o 
  -6   2  18      636.24      790.75     43.39 o 
  -5   2  18      557.62      510.87     57.70 o 
  -4   2  18        3.38      -33.31     34.36 o 
  -3   2  18      105.42      168.55     39.96 o 
  -2   2  18        6.33        5.08     27.45 o 
  -1   2  18      120.75       89.51     46.25 o 
   0   2  18      145.91      121.04    107.47 o 
   1   2  18      224.73      313.05     60.66 o 
   2   2  18      933.56      957.17     82.46 o 
  -8   3  18       30.78       23.20     40.04 o 
  -7   3  18        6.61      -26.86     35.42 o 
  -6   3  18        4.05       18.03     27.15 o 
  -5   3  18      409.83      437.30     61.23 o 
  -4   3  18        6.26        0.49     23.47 o 
  -3   3  18        7.69        2.84     39.48 o 
  -2   3  18      415.94      502.14     61.84 o 
  -1   3  18      417.26      414.62     55.34 o 
   0   3  18       20.97       52.01     49.49 o 
   1   3  18      418.68      298.88     52.32 o 
   2   3  18       54.57       19.54     35.10 o 
  -7   4  18      243.80      314.56     56.96 o 
  -6   4  18      249.22      264.84     40.43 o 
  -5   4  18       27.56       28.52     27.59 o 
  -4   4  18       47.96       49.55     23.90 o 
  -3   4  18      218.38      229.09     26.22 o 
  -2   4  18       19.97      -38.92     31.37 o 
  -1   4  18       98.03      139.39     38.57 o 
   0   4  18        3.61        0.89     31.57 o 
   1   4  18      115.69       98.65     43.62 o 
   2   4  18      257.15      255.80     57.26 o 
  -6   5  18      140.07      101.93     45.75 o 
  -5   5  18       20.13       35.85     29.50 o 
  -4   5  18        3.48      -28.62     23.13 o 
  -3   5  18       12.32        9.83     21.94 o 
  -2   5  18        2.20      -17.89     20.33 o 
  -1   5  18        2.79      -46.55     33.47 o 
   0   5  18        3.29       59.70     36.21 o 
   1   5  18       23.58       50.00     39.76 o 
  -6   6  18      120.34      116.69     48.43 o 
  -5   6  18       55.74       48.98     42.72 o 
  -4   6  18       48.40       54.98     31.59 o 
  -3   6  18       52.10       34.58     24.10 o 
  -2   6  18       19.10       50.04     25.19 o 
  -1   6  18       12.55       42.14     27.20 o 
   0   6  18        6.46       18.22     26.74 o 
  -4   7  18       10.52       67.83     41.41 o 
  -3   7  18       30.86       51.65     32.89 o 
  -2   7  18       25.20       21.10     26.02 o 
  -7   1  19        2.04       37.11     53.11 o 
  -6   1  19       21.40      -19.29     46.94 o 
  -5   1  19      246.46      272.01     59.27 o 
  -4   1  19       53.89       34.53     30.86 o 
  -3   1  19        8.58       61.95     33.31 o 
  -2   1  19        0.56       11.22     31.58 o 
  -1   1  19       44.97      -17.18     31.74 o 
   0   1  19        6.11      -20.59     31.73 o 
   1   1  19        4.00       -9.75     35.03 o 
  -7   2  19      146.24       90.82     43.50 o 
  -6   2  19      128.50      129.99     28.03 o 
  -5   2  19       87.29      105.23     55.16 o 
  -4   2  19      101.16       47.45     54.46 o 
  -3   2  19        0.44       18.25     34.54 o 
  -2   2  19       71.85       60.90     74.58 o 
  -1   2  19       95.27      111.13     41.18 o 
   0   2  19      195.83      200.68    113.91 o 
   1   2  19      304.74      273.02     54.66 o 
  -7   3  19       18.44        4.44     38.67 o 
  -6   3  19      152.96      125.62     34.35 o 
  -5   3  19      562.03      552.17     46.76 o 
  -4   3  19      245.83      257.20     48.49 o 
  -3   3  19      694.19      609.95     64.44 o 
  -2   3  19      235.86      260.09     48.26 o 
  -1   3  19       99.36       86.61     39.53 o 
   0   3  19       40.80       54.95     37.93 o 
   1   3  19       31.00       38.28     37.83 o 
  -6   4  19       17.65       11.46     30.35 o 
  -5   4  19       77.71       21.67     29.38 o 
  -4   4  19       77.38       33.68     27.53 o 
  -3   4  19        2.47       12.49     20.91 o 
  -2   4  19      248.16      293.05     51.89 o 
  -1   4  19      478.22      440.42     61.42 o 
   0   4  19      321.08      311.02     56.68 o 
  -5   5  19       72.68       76.32     34.75 o 
  -4   5  19      575.76      587.99     53.77 o 
  -3   5  19      887.64      830.40     47.59 o 
  -2   5  19      732.16      647.23     77.85 o 
  -1   5  19      423.83      353.61     58.79 o 
  -5   0  20      254.47      339.98     75.99 o 
  -4   0  20      190.70      240.12     65.54 o 
  -3   0  20      263.29      268.00     72.59 o 
  -2   0  20      280.77      225.15     66.23 o 
  -1   0  20      629.97      599.56     95.02 o 
   0   0  20      396.85      450.90     94.75 o 
  -5   1  20      785.38      804.69     99.65 o 
  -4   1  20      811.63      690.49     66.66 o 
  -3   1  20      346.08      287.01     49.56 o 
  -2   1  20      217.58      124.86     47.41 o 
  -1   1  20       31.50       53.53     36.70 o 
   0   1  20       41.50       22.79     37.02 o 
  -5   2  20        0.11       32.59     53.31 o 
  -4   2  20      141.24      107.00     39.40 o 
  -3   2  20      110.95      168.75     44.93 o 
  -2   2  20      237.95      325.16     58.88 o 
  -1   2  20      366.47      283.52     53.90 o 
  -5   3  20      342.69      294.99     47.40 o 
  -4   3  20      200.09      295.04     64.30 o 
  -3   3  20      167.29      118.35     43.12 o 
  -2   3  20      281.31      406.91     61.55 o 
  -1   3  20       34.97       48.62     38.74 o 
  -3   4  20        4.13       22.70     22.93 o 
                                                 
